# Supplementary material for: Genomic analysis of novel Yarrowia-like yeast symbionts associated with the carrion-feeding burying beetle Nicrophorus vespilloides
Source: BMC Genomics. 2021 May 3;22:323. doi: 10.1186/s12864-021-07597-z (PMC8091737; doi:10.1186/s12864-021-07597-z)
Supplement: Supplementary file 3 — Additional file 3: Table S3 ITS-D1/D2 regions of Yarrowia-like strains B02, C11, E02, F05 and H10. Numbers indicate contig (chromosome) (e.g. _2_) and position within the contig. [file 12864_2021_7597_MOESM3_ESM.zip]

Archive with 2 entries (2 files):
- Table_S3
- Table_S3_V2.txt
