# Supplementary material for: Genomic analysis of novel Yarrowia-like yeast symbionts associated with the carrion-feeding burying beetle Nicrophorus vespilloides
Source: BMC Genomics. 2021 May 3;22:323. doi: 10.1186/s12864-021-07597-z (PMC8091737; doi:10.1186/s12864-021-07597-z)
Supplement: Supplementary file 3 — Additional file 3: Table S3 ITS-D1/D2 regions of Yarrowia-like strains B02, C11, E02, F05 and H10. Numbers indicate contig (chromosome) (e.g. _2_) and position within the contig. [file 12864_2021_7597_MOESM3_ESM.zip › Table_S3]

>B02_2_3875414_3876294
TCCGTAGGTGAACCTGCGGAAGGATCATTATTGATACTTAGCTATTTTTGTGGAAATTATATTTATCTTACAGCATCATTTATCTAAACTTACAACTATCAACAACGGATCTCTTGGCTCTCACATCGATGAAGAACGCAGCGAACCGCGATATTTTTTGTGACTTGCAGATGTGAATCATCAATCTTTGAACGCACATTGCGCGGTGTGGTATTCCGCACCGCACGGATGGAAGAGCGTGTTCCCTTTGGGATCGCACCGCTTTCTTGAAATTTATTACGATTACTTCAATTAATAATACTTTTCACCTCTTTCATCCGAGATTACCCGCTGAACTTAAGCATATCAATAAGCGGAGGAAAAGAAACCAACAGGGATTGCCTCAGTAACGGCGAGTGAAGCGGCAAAAGCTCAAATTTGAAACCCTCGGGATTGTAATTTGAAGATTTGGCATTGGAAAAAGCTAACCCAAGTTGCTTGGAATAGTACGTCATAGAGGGTGACAACCCCGTCTGGCTAACCGTTTTCCATGTATTGCCTTATCAAAGAGTCGAGTTGTTTGGGAATGCAGCTCAAAGTGGGTGGTAAACTCCATCTAAAGCTAAATACTGGTGAGAGACCGATAGCGAACAAGTACTGTGAAGGAAAGGTGAAAAGAACTTTGAAAAGAGAGTGAAATAGTATGTGAAATTGTTGATAGGGAAGGAAATGAGTGGAGAGTGGACGAGGTTTCAGTGCTCCCTTGGGAGCACGTACTGCCAACTCCGAGTCAACGTCAGCGAGACGGGGTGTATAAACGGGTTTCTTCGGACTCCCACCTACTCCCCCCACTGCCGTCGTCGACATAATCCACCCATTTCACCCGTCTTGAAACACGGACC
>B02_2_3882243_3883123
TCCGTAGGTGAACCTGCGGAAGGATCATTATTGATACTTAGCTATTTTTGTGGAAATTATATTTATCTTACAGCATCATTTATCTAAACTTACAACTATCAACAACGGATCTCTTGGCTCTCACATCGATGAAGAACGCAGCGAACCGCGATATTTTTTGTGACTTGCAGATGTGAATCATCAATCTTTGAACGCACATTGCGCGGTGTGGTATTCCGCACCGCACGGATGGAAGAGCGTGTTCCCTTTGGGATCGCACCGCTTTCTTGAAATTTATTACGATTACTTCAATTAATAATACTTTTCACCTCTTTCATCCGAGATTACCCGCTGAACTTAAGCATATCAATAAGCGGAGGAAAAGAAACCAACAGGGATTGCCTCAGTAACGGCGAGTGAAGCGGCAAAAGCTCAAATTTGAAACCCTCGGGATTGTAATTTGAAGATTTGGCATTGGAAAAAGCTAACCCAAGTTGCTTGGAATAGTACGTCATAGAGGGTGACAACCCCGTCTGGCTAACCGTTTTCCATGTATTGCCTTATCAAAGAGTCGAGTTGTTTGGGAATGCAGCTCAAAGTGGGTGGTAAACTCCATCTAAAGCTAAATACTGGTGAGAGACCGATAGCGAACAAGTACTGTGAAGGAAAGGTGAAAAGAACTTTGAAAAGAGAGTGAAATAGTATGTGAAATTGTTGATAGGGAAGGAAATGAGTGGAGAGTGGACGAGGTTTCAGTGCTCCCTTGGGAGCACGTACTGCCAACTCCGAGTCAACGTCAGCGAGACGGGGTGTATAAACGGGTTTCTTCGGACTCCCACCTACTCCCCCCACTGCCGTCGTCGACATAATCCACCCATTTCACCCGTCTTGAAACACGGACC
>B02_2_3888976_3889853
TCCGTAGGTGAACCTGCGGAAGGATCATTATTGATACTTAGCTATTTTTGTGGAAATTATATTTATCTTACAGCATCATTTATCTAAACTTACAACTATCAACAACGGATCTCTTGGCTCTCACATCGATGAAGAACGCAGCGAACCGCGATATTTTTTGTGACTTGCAGATGTGAATCATCAATCTTTGAACGCACATTGCGCGGTGTGGTATTCCGCACCGCACGGATGGAAGAGCGTGTTCCCTTTGGGATCGCACCGCTTTCTTGAAATTTATTACGATTACTTCAATTAATAATACTTTTCACCTCTTTCATCCGAGATTACCCGCTGAACTTAAGCATATCAATAAGCGGAGGAAAAGAAACCAACAGGGATTGCCTCAGTAACGGCGAGTGAAGCGGCAAAAGCTCAAATTTGAAACCCTCGGGATTGTAATTTGAAGATTTGGCATTGGAAAAAGCTAACCCAAGTTGCTTGGAATAGTACGTCATAGAGGGTGACAACCCCGTCTGGCTAACCGTTTTCCATGTATTGCCTTATCAAAGAGTCGAGTTGTTTGGGAATGCAGCTCAAAGTGGGTGGTAAACTCCATCTAAAGCTAAATACTGGTGAGAGACCGATAGCGAACAAGTACTGTGAAGGAAAGGTGAAAAGAACTTTGAAAAGAGAGTGAAATAGTATGTGAAATTGTTGATAGGGAAGGAAAGTGGAGAGTGGACGAGGTTTCAGTGCTCCCTTGGGAGCACGTACTGCCAACTCCGAGTCAACGTCAGCGAGACGGGGTGTATAAACGGGTTTCTTCGGACTCCCACCTACTCCCCCCACTGCCGTCGTCGACATAATCCACCCATTTCACCCGTCTTGAAACACGGACC
>C11_2_9853_8982
TCCGTAGGTGAACCTGCGGAAGGATCATTATTGATACACACTACTTTTGTGAAATATTATTATGTTAAAGATCATCCAATCAAATTATAACTATCAACAACGGATCTCTTGGCTCTCACATCGATGAAGAACGCAGCGAACCGCGATATTTTTTGTGACTTGCAGATGTGAATCATCAATCTTTGAACGCACATTGCGCGGTATGGTATTCCGTACCGCACGGATGGAAGAGCGTGTTCCCTTTGGGATCGCACTGCTTTCTTGAAATGAATTTATTATCTCAATATCATTTATTTCACCTCTTTCATCCGAGATTACCCGCTGAACTTAAGCATATCAATAAGCGGAGGAAAAGAAACCAACAGGGATTGCCTCAGTAACGGCGAGTGAAGCGGCAAAAGCTCAAATTTGAAACCCTCGGGATTGTAATTTGAAGATTTGGCATTGGAGAAAGCTAACCCAAGTTACTTGGAATAGTACGTCATAGAGGGTGACAACCCCGTCTGGCTAACCGTTCTCCATGTATTGCCTTATCAAAGAGTCGAGTTGTTTGGGAATGCAGCTCAAAGTGGGTGGTAAACTCCATCTAAAGCTAAATACTGGTGAGAGACCGATAGCGAACAAGTACTGTGAAGGAAAGGTGAAAAGAACTTTGAAAAGAGAGTGAAATAGTATGTGAAATTGTTGATAGGGAAGGAAATGAGCGGAGAGTGGTTGAGGTTTCAGCGTCCTTTGGGACGGTGTATTGCCAATGCCGAGTCATTGTCCGCGAGACGGGGGTTATAAACGGGTTGCATTCTTGCTTCTCACCTAACCCCCCACTGCAGTCAACGACATAATCCGCCCATTTCACCCGTCTTGAAACACGGACC
>C11_2_2295_1423
TCCGTAGGTGAACCTGCGGAAGGATCATTATTGATACACATTACTTTTGTGAATTATTACTATTTTAAAGATCATACAATCAAATTATAACTATCAACAACGGATCTCTTGGCTCTCACATCGATGAAGAACGCAGCGAACCGCGATATTTTTTTGTGACTTGCAGATGTGAATCATCAATCTTTGAACGCACATTGCGCGGTATGGTATTCCGTACCGCACGGATGGAAGAGCGTGTTCCTTTGGGATCGCACTGCTTTCTTGAAATGAATTTATTACTTCAATATCATTTATTTCACCTCTTTCATCCGAGATTACCCGCTGAACTTAAGCATATCAATAAGCGGAGGAAAAGAAACCAACAGGGATTGCCTCAGTAACGGCGAGTGAAGCGGCAAAAAGCTCAAATTTGAAACCTCGGGATTGTAATTTGAAGATTTGGCATTGGAGAAAGCTAACCCAAGTTACTTGGAATAGTACGTATAGAGGGTGACAACCCCGTCTGGCTAACCGTTCTCCATGTATTGCCTTATCAAAGAGTCGAGTTGTTTGGGAATGCAGCTCAAAGTGGGTGGTAAACTCCATCTAAAGCTAAATACTGGTGAGAGACCGGATAGCGAACAAGTACTGTGAAGGAAAGGTGAAAAGAACTTTGAAAAGAGAGTGAAATAGTATGTGAAATTGTTGATAGGGAAGGAAATGAGCGGAGAGTGGTTGAGGTTTCAGCTGTCCTTTGGGACGGTGTATTGCCAATGCCGAGTCATTGTCCGCGAGACGGGGGTTATAAACGGTTGCATTCTTGCTTCTCACCTAACCCCCCCACTGCAGTCAACGACATAATCCGCCCATTTCACCCGTCTTGAAACACGGACC
>C11_7_4456_3582
TCCGTAGGTGAACCTGCGGAAGGATCATTATTGATACACACTACTTTTGTGAAATATTATTATGTTAAAGAATCATCCAATCAAATTATAACTATCAACAACGGATCTCTTGGCTCTCACATCGATGAAGAACGCAGCGAACCGCGATATTTTTTGTGACTTGCAGATGTGAATCATCAATCTTTGAACGCACATTGCGCGGTATGGTATTCCGTACCGCACGGATGGAAGAGCGTGTTCCCTTTGGGATCGCACTGCTTTCTTGAAATGAATTTATTATCTCAATATCATTTATTTCACCTCTTTCATCCGAGATTACCCGCTGAACTTAAGCATATCAATAAGCGGAGGAAAAGAAACCAACAGGGATTGCCTCAGTAACGGCGAGTGAAGCGGGCAAAAGCTCAAATTTGAAACCCTCGGGATTGTAATTTGAAGATTTGGCATTGGAGAAAGCTAACCCAAGTTACTTGGAATAGTACGTCATAGAGGGTGACAACCCCGTCTGGCTAACCGTTCTCCATGTATTGCCTTATCAAAGAGTCGAGTTGTTTGGGAATGCAGCTCAAAGTGGGTGGTAAACTCCATCTAAAGCTAAATACTGGTGAGAGACCGATAGCGAACAAGTACTGTGAAGGAAAGGTGAAAAGAACTTTGAAAAGAGAGTGAAATAGTATGTGAAATTGTTGATAGGGAAGGAAATGAGCGGAGAGTGGTTGAGGTTTCAGCTGTCCTTTGGGACGGTGTATTGCCAATGCCGAGTCATTGTCCGCGAGACGGGGTTATAAACGGGTTGCATTCTTGCTTCTCACCTAACCCCCCCACTGCAGTCAACGACATAATCCGCCCATTTCACCCGTCTTGAAACACGGACC
>C11_6_2058401_2059275
TCCGTAGGTGAACCTGCGGAAGGATCATTATTGATACACACTACTTTTGTGAAATATTATTATGTTAAAGAATCATCCAATCAAATTATAACTATCAACAACGGATCTCTTGGCTCTCACATCGATGAAGAACGCAGCGAACCGCGATATTTTTTGTGACTTGCAGATGTGAATCATCAATCTTTGAACGCACATTGCGCGGTATGGTATTCCGTACCGCACGGATGGAAGAGCGTGTTCCCTTTGGGATCGCACTGCTTTCTTGAAATGAATTTATTATCTCAATATCATTTATTTCACCTCTTTCATCCGAGATTACCCGCTGAACTTAAGCATATCAATAAGCGGAGGAAAAGAAACCAACAGGGATTGCCTCAGTAACGGCGAGTGAAGCGGCAAAAGCTCAAATTTGAAACCCTCGGGATTGTAATTTGAAGATTTGGCATTGGAGAAAGCTAACCCAAGTTACTTGGAATAGTACGTCATAGAGGGTGACAACCCCGTCTGGCTAACCGTTCTCCATGTATTGCCTTATCAAAGAGTCGAGTTGTTTGGGAATGCAGCTCAAAGTGGGTGGTAAACTCCATCTAAAGCTAAATACTGGTGAGAGACCGATAGCGAACAAGTACTGTGAAGGAAAGGTGAAAAGAACTTTGAAAAGAGAGTGAAATAGTATGTGAAATTGTTGATAGGGAAGGAAATGAGCGGAGAGTGGTTGAGGTTTCAGCCTCCCTTTGGGGTGGTGTATTGCCGACGCCGAGTCATTGTCCGCGAGACGGGGGTTATAAACGGGTTGCATTCTTGCTTCTCACCTAACCCCCCCACTGCAGTCAACGACATAATCCGCCCATTTCACCCGTCTTGAAACACGGACC
>C11_6_2065991_2066855
TCCGTAGGTGAACCTGCGGAAGGATCATTATTGATACACACTACTTTTGTGAAATATTATATTTTTAAAGATCATCAATCAAATTATAACTATCAACAACGGATCTCTTGGCTCTCACATCGATGAAGAACGCAGCGAACCGCGATATTTTTGTGACTTGCAGATGTGAATCATCAATCTTTGAACGCACATTGCGCGGTATGGTATTCCGTACCGCACGGATGGAAGAGCGTGTTCCCTTTGGGATCGCACTGCTTTCTTGAAATGAATTTATTATCTCAATATCATTTATTTCACCTCTTTCATCCGAGATTACCCGCTGAACTTAAGCATATCAATAAGCGGAGGAAAAGAACCAACAGGGATTGCCTCAGTAACGGCGAGTGAAGCGGCAAAAGCTCAAATTTGAAACCCTCGGGATTGTAATTTGAAGATTTGGCATTGGAGAAAGCTAACCCAAGTTACTTGGAATAGTACGTCATAGAGGGTGACAACCCGTCTGGCTAACCGTTCTCCATGTATTGCCTTATCAAAGAGTCGAGTTGTTTGGGAATGCAGCTCAAAGTGGGTGGTAAACTCCATCTAAAGCTAAATACTGGTGAGAGACCGATAGCGAACAAGTACTGTGAAGGAAAGGTGAAAAGAACTTTGAAAAGAGAGTGAAATAGTATGTGAAATTGTTGATAGGGAAGGAAATGAGCGAGAGTGGTTGAGGTTTCAGCCTCCCTTTGGGGTGGTGTATTGCCGACGCCGAGTCATTGTCCGCGACGGGGTTATAAAACGGTTGCATTCTTGCTTCTCACCTAACCCCCCACTGCAGTCAACGACATAATCCGCCCATTTCACCCGTCTTGAAACACGGACC
>C11_8_1888097_1888968
TCCGTAGGTGAACCTGCGGAAGGATCATTATTGATACACATTACTTTTGTGAATTATTACTATTTTAAAGAATCATCCAATCAAATTATAACTATCAACAACGGATCTCTTGGCTCTCACATCGATGAAGAACGCAGCGAACCGCGATATTTTTTGTGACTTGCAGATGTGAATCATCAATCTTTGAACGCACATTGCGCGGTATGGTATTCCGTACCGCACGGATGGAAGAGCGTGTTCCCTTTGGGATCGCACTGCTTTCTTGAAATGAATTTATTATCTCAATATCATTTATTTCACCTCTTTCATCCGAGATTACCCGCTGAACTTAAGCATATCAATAAGCGGAGGAAAAGAAACCAACAGGGATTGCCTCAGTAACGGCGAGTGAAGCGGCAAAAGCTCAAATTTGAAACCCTCGGGATTGTAATTTGAAGATTTGGCATTGGAGAAAGCTAACCCAAGTTACTTGGAATAGTACGTCATAGAGGGTGACAACCCCGTCTGGCTAACCGTTCTCCATGTATTGCCTTATCAAAGAGTCGAGTTGTTTGGGAATGCAGCTCAAAGTGGGTGGTAAACTCCATCTAAAGCTAAATACTGGTGAGAGACCGATAGCGAACAAGTACTGTGAAGGAAAGGTGAAAAGAACTTTGAAAAGAGAGTGAAATAGTATGTGAAATTGTTGATAGGGAAGGAAATGAGCGGAGAGTGGTTGAGGTTTCAGCCTCCCTTTGGGTGGTGTATTGCCGACGCCGAGTCATTGTCCGCGAGACGGGGTTATAAACGGGTTGCATTCATGCTTCTCACCTAACCCCCCACTGCAGTCAACGACATAATCCGCCCATTTCACCCGTCTTGAAACACGGACC
>C11_8_1895682_1896543
TCCGTAGGTGAACCTGCGGAAGGATCATTATTGATACACATTACTTTTGTGAATATTACTATTTAAAGCATCATACAATCAAATTATAACTATCAACAACGGATCTCTTGGCTCTCACATCGATGAAGAACGCAGCGAACCGCGATATTTTTTGTGACTTGCAGATGTGAATCATCAATCTTTGAACGCACATTGCGCGGTATGGTATTCCGTACCGCACGGATGGAAGAGCGTGTTCCCTTTGGGATCGCACTGCTTTCTTGAAATGAATTTATTATCTCAATATCATTTATTTCACCTCTTTCATCCGAGATTACCCGCTGAACTTAAGCATATCAATAAGCGGAGGAAAAGAAACCAACAGGGATTGCCTCAGTAACGGCGAGTGAAGCGGCAAAAGCTCAAATTTGAAACCCTCGGGATTGTAATTTGAAGATTTGGCATTGGAGAAAGCTAACCCAAGTTACTTGGAATAGTACGTCATAGAGGGTGACAACCCCGTCTGGCTAACCGTTCTCCATGTATTGCCTTATCAAAGAGTCGAGTTGTTTGGGAATGCAGCTCAAAGTGGGTGGTAAACTCCATCTAAAGCTAAATACTGGTGAGAGACCGATAGCGAACAAGTACTGTGAAGGAAAGGTGAAAAGAACTTTGAAAAGAGAGTGAAATAGTATGTGAAATTGTTGATAGGGAAGGAAATGAGCGGAGAGTGGTTGAGGTTTCAGCCTCCTTGGGGTGGTGTATTGCCGACGCCGAGTCATTGTCGCGAGACGAGTAAAAACGGGTTGCATTCATGCTTCTCACCTCCCCCACTGCCACCACGACATAATCCGCCCATTTCACCCGTCTTGAAACACGGACC
>C11_10_226796_227670
TCCGTAGGTGAACCTGCGGAAGGATCATTATTGATACACATTACTTTTGTGAAATATTATTATGTTAAAGAATCATCCAATCAAATTATAACTATCAACAACGGATCTCTTGGCTCTCACATCGATGAAGAACGCAGCGAACCGCGATATTTTTTGTGACTTGCAGATGTGAATCATCAATCTTTGAACGCACATTGCGCGGTATGGTATTCCGTACCGCACGGATGGAAGAGCGTGTTCCCTTTGGGATCGCACTGCTTTCTTGAAATGAATTTATTACTTCAATATCATTTATTTCACCTCTTTCATCCGAGATTACCCGCTGAACTTAAGCATATCAATAAGCGGAGGAAAAGAAACCAACAGGGATTGCCTCAGTAACGGCGAGTGAAGCGGCAAAAGCTCAAATTTGAAACCCTCGGGATTGTAATTTGAAGATTTGGCATTGGAGAAAGCTAACCCAAGTTACTTGGAATAGTACGTCATAGAGGGTGACAACCCCGTCTGGCTAACCGTTCTCCATGTATTGCCTTATCAAAGAGTCGAGTTGTTTGGGAATGCAGCTCAAAGTGGGTGGTAAACTCCATCTAAAGCTAAATACTGGTGAGAGACCGATAGCGAACAAGTACTGTGAAGGAAAGGTGAAAAGAACTTTGAAAAGAGAGTGAAATAGTATGTGAAATTGTTGATAGGGAAGGAAATGAGCGGAGAGTGGTTGAGGTTTCAGCCTCCCTTTGGGGTGGTGTATTGCCGACGCCGAGTCATTGTCCGCGAGACGAGAAAAACAAACGGGTTGCATTCATGCTTCTCACCTTTTTCTCCCACTGCAGTCAACGACATAATCCGCCCATTTCACCCGTCTTGAAACACGGACC
>C11_3_2658_1784
TCCGTAGGTGAACCTGCGGAAGGATCATTACTGATACATATTACTTTTGTGAATTATTACTATTTTAAAGCATCATACAATCAAATTATAACTATCAACAACGGATCTCTTGGCTCTCACATCGATGAAGAACGCAGCGAACCGCGATATTTTTTGTGACTTGCAGATGTGAATCATCAATCTTTGAACGCACATTGCGCGGTATGGTATTCCGTACCGCACGGATGGAAGAGCGTGTTCCCTTTGGGATCGCACTGCTTTCTTGAAATGAATTTATTATCTCAATATCATTTATTTCACCTCTTTCATCCGAGATTACCCGCTGAACTTAAGCATATCAATAAGCGGAGGAAAAGAAACCAACAGGGATTGCCTCAGTAACGGCGAGTGAAGCGGCAAAAGCTCAAATTTGAAACCCTCGGGATTGTAATTTGAAGATTTGGCATTGGAGAAAGCTAACCCAAGTTACTTGGAATAGTACGTCATAGAGGGTGACAACCCCGTCTGGCTAACCGTTCTCCATGTATTGCCTTATCAAAGAGTCGAGTTGTTTGGGAATGCAGCTCAAAGTGGGTGGTAAACTCCATCTAAAGCTAAATACTGGTGAGAGACCGATAGCGAACAAGTACTGTGAAGGAAAGGTGAAAAGAACTTTGAAAAGAGAGTGAAATAGTATGTGAAATTGTTGATAGGGAAGGAAATGAGCGGAGAGTGGTCGAGGTTTCAGCCATCCCTTGGGATGGTGTACTGCCGACGCCGAGTCATCGCTAGCGAGACGGGGGTTATAAACGGGTTGCATTCATGCTTCTCACCTAGCCCCCCTACTGCCACCGACGACATAATCCGCCCATTTCACCCGTCTTGAAACACGGACC
>E02_2_9034_8161
TCCGTAGGTGAACCTGCGGAAGGATCATTATTGATACACATTACTTTTGTGAATTATTACTATTTTAAAGCATCATACAATCAAATTATAACTATCAACAACGGATCTCTTGGCTCTCACATCGATGAAGAACGCAGCGAACCGCGATATTTTTTGTGACTTGCAGATGTGAATCATCAATCTTTGAACGCACATTGCGCGGTATGGTATTCCGTACCGCACGGATGGAAGAGCGTGTTCCCTTTGGGATCGCACTGCTTTCTTGAAATGAATTTATTACTTCAATATCATTTATTTCACCTCTTTCATCCGAGATTACCCGCTGAACTTAAGCATATCAATAAGCGGAGGAAAAGAAACCAACAGGGATTGCCTCAGTAACGGCGAGTGAAGCGGCAAAAGCTCAAATTTGAAACCCTCGGGATTGTAATTTGAAGATTTGGCATTGGAGAAAGCTAACCCAAGTTACTTGGAATAGTACGTCATAGAGGGTGACAACCCCGTCTGGCTAACCGTTCTCCATGTATTGCCTTATCAAAGAGTCGAGTTGTTTGGGAATGCAGCTCAAAGTGGGTGGTAAACTCCATCTAAAGCTAAATACTGGTGAGAGACCGATAGCGAACAAGTACTGTGAAGGAAAGGTGAAAAGAACTTTGAAAAGAGAGTGAAATAGTATGTGAAATTGTTGATAGGGAAGGAAATGAGCGGAGAGTGGTTGAGGTTTCAACCATCCCTTGGGATGGTGTATTGCCGACGCCGAGTCATTGTCCGCGAGACGAGAAAAACAAACGGGTTGCATTCATGCTTCTCACCTTTTCTCCCACTGCAGTCAACGACATAATCCGCCCATTTCACCCGTCTTGAAACACGGACC
>E02_2_1469_599
TCCGTAGGTGAACCTGCGGAAGGATCATTATTGATACACATTACTTTTGTGAATTATTACTATTTTAAAGCATCATACAATCAAATTATAACTATCAACAACGGATCTCTTGGCTCTCACATCGATGAAGAACGCAGCGAACCGCGATATTTTTTGTGACTTGCAGATGTGAATCATCAATCTTTGAACGCACATTGCGCGGTATGGTATTCCGTACCGCACGGATGGAAGAGCGTGTTCCCTTTGGGATCGCACTGCTTTCTTGAAATGAATTTATTACTTCAATATCATTTATTTCACCTCTTTCATCCGAGATTACCCGCTGAACTTAAGCATATCAATAAGCGGAGGAAAAGAAACCAACAGGGATTGCCTCAGTAACGGCGAGTGAAGCGGCAAAAGCTCAAATTTGAAACCCTCGGGATTGTAATTTGAAGATTTGGCATTGGAGAAAGCTAACCCAAGTTACTTGGAATAGTACGTCATAGAGGGTGACAACCCCGTCTGGCTAACCGTTCTCCATGTATTGCCTTATCAAAGAGTCGAGTTGTTTGGGAATGCAGCTCAAAGTGGGTGGTAAACTCCATCTAAAGCTAAATACTGGTGAGAGACCGATAGCGAACAAGTACTGTGAAGGAAAGGTGAAAAGAACTTTGAAAAGAGAGTGAAATAGTATGTGAAATTGTTGATAGGGAAGGAAATGAGCGGAGAGTGGTTGAGGTTTCACCTCCCTTGGGATGGTGTATTGCCGACGCCGAGTCATTGTCCGCGAGACGAGAAAACAAACGGGTTGCATTCATGCTTCTCACCTTTTCTCCCACTGCAGTCAACGACATAATCCGCCCATTTCACCCGTCTTGAAACACGGACC
>E02_6_2204673_2205547
TCCGTAGGTGAACCTGCGGAAGGATCATTATTGATACACATTACTTTTGTGAATTATTACTATTTTAAAGCATCATACAATCAAATTATAACTATCAACAACGGATCTCTTGGCTCTCACATCGATGAAGAACGCAGCGAACCGCGATATTTTTTGTGACTTGCAGATGTGAATCATCAATCTTTGAACGCACATTGCGCGGTATGGTATTCCGTACCGCACGGATGGAAGAGCGTGTTCCCTTTGGGATCGCACTGCTTTCTTGAAATGAATTTATTATCTCAATATCATTTATTTCACCTCTTTCATCCGAGATTACCCGCTGAACTTAAGCATATCAATAAGCGGAGGAAAAGAAACCAACAGGGATTGCCTCAGTAACGGCGAGTGAAGCGGCAAAAGCTCAAATTTGAAACCCTCGGGATTGTAATTTGAAGATTTGGCATTGGAGAAAGCTAACCCAAGTTACTTGGAATAGTACGTCATAGAGGGTGACAACCCCGTCTGGCTAACCGTTCTCCATGTATTGCCTTATCAAAGAGTCGAGTTGTTTGGGAATGCAGCTCAAAGTGGGTGGTAAACTCCATCTAAAGCTAAATACTGGTGAGAGACCGATAGCGAACAAGTACTGTGAAGGAAAGGTGAAAAGAACTTTGAAAAGAGAGTGAAATAGTATGTGAAATTGTTGATAGGGAAGGAAATGAGCGGAGAGTGGTTGAGGTTTCAGCCTCCCTTTGGGGTGGTGTATTGCCGACGCCGAGTCATTGTCCGCGAGACGAGAAAAACAAACGGGTTGCATTCATGCTTCTCACCTTTTTCTCCCACTGCAGTCAACGACATAATCCGCCCATTTCACCCGTCTTGAAACACGGACC
>E02_6_2212307_2213181
TCCGTAGGTGAACCTGCGGAAGGATCATTATTGATACACATTACTTTTGTGAATTATTACTATTTTAAAGCATCATACAATCAAATTATAACTATCAACAACGGATCTCTTGGCTCTCACATCGATGAAGAACGCAGCGAACCGCGATATTTTTTGTGACTTGCAGATGTGAATCATCAATCTTTGAACGCACATTGCGCGGTATGGTATTCCGTACCGCACGGATGGAAGAGCGTGTTCCCTTTGGGATCGCACTGCTTTCTTGAAATGAATTTATTATCTCAATATCATTTATTTCACCTCTTTCATCCGAGATTACCCGCTGAACTTAAGCATATCAATAAGCGGAGGAAAAGAAACCAACAGGGATTGCCTCAGTAACGGCGAGTGAAGCGGCAAAAGCTCAAATTTGAAACCCTCGGGATTGTAATTTGAAGATTTGGCATTGGAGAAAGCTAACCCAAGTTACTTGGAATAGTACGTCATAGAGGGTGACAACCCCGTCTGGCTAACCGTTCTCCATGTATTGCCTTATCAAAGAGTCGAGTTGTTTGGGAATGCAGCTCAAAGTGGGTGGTAAACTCCATCTAAAGCTAAATACTGGTGAGAGACCGATAGCGAACAAGTACTGTGAAGGAAAGGTGAAAAGAACTTTGAAAAGAGAGTGAAATAGTATGTGAAATTGTTGATAGGGAAGGAAATGAGCGGAGAGTGGTTGAGGTTTCAGCCTCCCTTTGGGGTGGTGTATTGCCGACGCCGAGTCATTGTCCGCGAGACGAGAAAAACAAACGGGTTGCATTCATGCTTCTCACCTTTTTCTCCCACTGCAGTCAACGACATAATCCGCCCATTTCACCCGTCTTGAAACACGGACC
>E02_5_3589379_3590253
TCCGTAGGTGAACCTGCGGAAGGATCATTATTGATACACATTACTTTTGTGAAATATTATTATGTTAAAGAATCATCCAATCAAATTATAACTATCAACAACGGATCTCTTGGCTCTCACATCGATGAAGAACGCAGCGAACCGCGATATTTTTTGTGACTTGCAGATGTGAATCATCAATCTTTGAACGCACATTGCGCGGTATGGTATTCCGTACCGCACGGATGGAAGAGCGTGTTCCCTTTGGGATCGCACTGCTTTCTTGAAATGAATTTATTACTTCAATATCATTTATTTCACCTCTTTCATCCGAGATTACCCGCTGAACTTAAGCATATCAATAAGCGGAGGAAAAGAAACCAACAGGGATTGCCTCAGTAACGGCGAGTGAAGCGGCAAAAGCTCAAATTTGAAACCCTCGGGATTGTAATTTGAAGATTTGGCATTGGAGAAAGCTAACCCAAGTTACTTGGAATAGTACGTCATAGAGGGTGACAACCCCGTCTGGCTAACCGTTCTCCATGTATTGCCTTATCAAAGAGTCGAGTTGTTTGGGAATGCAGCTCAAAGTGGGTGGTAAACTCCATCTAAAGCTAAATACTGGTGAGAGACCGATAGCGAACAAGTACTGTGAAGGAAAGGTGAAAAGAACTTTGAAAAGAGAGTGAAATAGTATGTGAAATTGTTGATAGGGAAGGAAATGAGCGGAGAGTGGTTGAGGTTTCAGCCTCCCTTTGGGGTGGTGTATTGCCGACGCCGAGTCATTGTCCGCGAGACGAGAAAAACAAACGGGTTGCATTCATGCTTCTCACCTTTTTCTCCCACTGCAGTCAACGACATAATCCGCCCATTTCACCCGTCTTGAAACACGGACC
>E02_1_4816098_4816971
TCCGTAGGTGAACCTGCGGAAGGATCATTATTGATACACATTACTTTTGTGAATTATTACTATTTTAAAGAATCATCCAATCAAATTATAACTATCAACAACGGATCTCTTGGCTCTCACATCGATGAAGAACGCAGCGAACCGCGATATTTTTTGTGACTTGCAGATGTGAATCATCAATCTTTGAACGCACATTGCGCGGTATGGTATTCCGTACCGCACGGATGGAAGAGCGTGTTCCCTTTGGGATCGCACTGCTTTCTTGAAATGAATTTATTATCTCAATATCATTTATTTCACCTCTTTCATCCGAGATTACCCGCTGAACTTAAGCATATCAATAAGCGGAGGAAAAGAAACCAACAGGGATTGCCTCAGTAACGGCGAGTGAAGCGGCAAAAGCTCAAATTTGAAACCCTCGGGATTGTAATTTGAAGATTTGGCATTGGAGAAAGCTAACCCAAGTTACTTGGAATAGTACGTCATAGAGGGTGACAACCCCGTCTGGCTAACCGTTCTCCATGTATTGCCTTATCAAAGAGTCGAGTTGTTTGGGAATGCAGCTCAAAGTGGGTGGTAAACTCCATCTAAAGCTAAATACTGGTGAGAGACCGATAGCGAACAAGTACTGTGAAGGAAAGGTGAAAAGAACTTTGAAAAGAGAGTGAAATAGTATGTGAAATTGTTGATAGGGAAGGAAATGAGCGGAGAGTGGTTGAGGTTTCAGCCTCCCTTTGGGGTGGTGTATTGCCGACGCCGAGTCATTGTCCGCGAGACGGGGGTTATAAACGGGTTGCATTCATGCTTCTCACCTAACCCCCCACTGCAGTCAACGACATAATCCGCCCATTTCACCCGTCTTGAAACACGGACC
>E02_1_4807978_4808852
TCCGTAGGTGAACCTGCGGAAGGATCATTATTGATACACATTACTTTTGTGAATTATTACTATTTTAAAGAATCATCCAATCAAATTATAACTATCAACAACGGATCTCTTGGCTCTCACATCGATGAAGAACGCAGCGAACCGCGATATTTTTTGTGACTTGCAGATGTGAATCATCAATCTTTGAACGCACATTGCGCGGTATGGTATTCCGTACCGCACGGATGGAAGAGCGTGTTCCCTTTGGGATCGCACTGCTTTCTTGAAATGAATTTATTATCTCAATATCATTTATTTCACCTCTTTCATCCGAGATTACCCGCTGAACTTAAGCATATCAATAAGCGGAGGAAAAGAAACCAACAGGGATTGCCTCAGTAACGGCGAGTGAAGCGGCAAAAGCTCAAATTTGAAACCCTCGGGATTGTAATTTGAAGATTTGGCATTGGAGAAAGCTAACCCAAGTTACTTGGAATAGTACGTCATAGAGGGTGACAACCCCGTCTGGCTAACCGTTCTCCATGTATTGCCTTATCAAAGAGTCGAGTTGTTTGGGAATGCAGCTCAAAGTGGGTGGTAAACTCCATCTAAAGCTAAATACTGGTGAGAGACCGATAGCGAACAAGTACTGTGAAGGAAAGGTGAAAAGAACTTTGAAAAGAGAGTGAAATAGTATGTGAAATTGTTGATAGGGAAGGAAATGAGCGGAGAGTGGTTGAGGTTTCAGCCTCCCTTTGGGGTGGTGTATTGCCGACGCCGAGTCATTGTCCGCGAGACGGGGGTTATAAACGGGTTGCATTCATGCTTCTCACCTAACCCCCCCACTGCAGTCAACGACATAATCCGCCCATTTCACCCGTCTTGAAACACGGACC
>E02_9_2955_2090
TCCGTAGGTGAACCTGCGGAAGGATCATTATTGATACACATACTTTTGTGAAATATTATTATGTTAAAGAATCATCCAATCAAATTATAACTATCAACAACGGATCTCTTGGCTCTCACATCGATGAAGAACGCAGCGAACCGCGATATTTTTTGTGACTTGCAGATGTGAATCATCAATCTTTGAACGCACATTGCGCGGTATGGTATTCCGTACCGCACGGATGGAAGAGCGTGTTCCCTTTGGGATCGCACTGCTTTCTTGAAATGAATTTATTATCTCAATATCATTTATTTCACCTCTTTCATCCGAGATTACCCGCTGAACTTAAGCATATCAATAAGCGGAGGAAAAGAAACCAACAGGGATTGCCTCAGTAACGGCGAGTGAAGCGGCAAAAGCTCAAATTTGAAACCCTCGGGATTGTAATTTGAAGATTTGGCATTGGAGAAAGCTAACCCAAGTTACTTGGAATAGTACGTCATAGAGGGTGACAACCCCGTCTGGCTAACCGTTCTCCATGTATTGCCTTATCAAAGAGTCGAGTTGTTTGGGAATGCAGCTCAAAGTGGGTGGTAAACTCCATCTAAAGCTAAATACTGGTGAGAGACCGATAGCGAACAAGTACTGTGAAGGAAGGTGAAAAGAACTTTGAAAAGAGAGTGAAATAGTATGTGAAATTGTTGATAGGGAAGGAAATGAGCGGAGAGTGGTTGAGGTTTCAGCTGTCCCTTTGGGAGGTGTATTGCCAGCCGAGTCATTGTCCGCGAGACGGGGTATAAACGGGTTGCATTCTTGCTTCTCACCTACCCCCACTGCAGTCAACGACATAATCCGCCCATTTCACCCGTCTTGAAACACGGACC
>E02_8_1910_1063
TCCGTAGGTGAACCTGCGGAAGGATCATTACTGATACATATTACTTTTGTGAATATTACTATTTTAAAGCATCACAATCAAATTATAACTATCAACAACGGATCTCTTGGCTCTCACATCGATGAAGAACGCAGCGAACCGCGATATTTTTTGTGACTTGCAGATGTGAAATCAATCTTTGAACGCACATTGCGCGGTATGGTATTCCGTACCGCACGGATGGAAGAGCGTGTTCCCTTTGGGATCGCACTGCTTTCTTGAAATGAATTTATTATCTCAATATCATTTATTTCACCTCTTTCATCCGAGATTACCCGCTGAACTTAAGCATATCAATAAGCGGAGGAAAAGAAAAACAGGGATTGCCTCAGTAACGGCGAGTGAAGCGGCAAAAGCTCAAATTTGAAACCCTCGGGATTTGAAATTTGGCATTGGAGAAAAGCTAACCCAAGTTACTTGGAATAGTACGTCATAGGGTGACAACCCCCTGGCTAACCGTTCTCCATGTATTGCCTTATCAAAGAGAGTTCGTTTGGGGCAGCTCAAAGTGGGTGGAAACTCCATCTAAAGCTAAAACTGGTGAGAGACCGATAGCGAACAAGTACTGTGAAGGAAAGGTGAAAAGAATTTGAAAAGAGAGTGAAATAGTATGTGAAATTGTTGATAGGGAAGGAAAAAGCGGAGAGTGGTTGAGGTTTCAGCCTCCCTTTGGGGTGGTGTATTGCCGACGCCGAGTCATTGTCCGCGAGACGAGAAAAAACAAACGGGTTGCATTCATGCTTCTCACCTTTCTCCCACTGCAGTCAACGACATAATCCGCCCATTTCACCCGTCTTGAAACACGGACC
>F05_2_3923_3043
TCCGTAGGTGAACCTGCGGAAGGATCATTATTGATACTTAGCTATTTTTGTGGAAATTATATTTATCTTACAGCATCATTTATCTAAACTTACAACTATCAACAACGGATCTCTTGGCTCTCACATCGATGAAGAACGCAGCGAACCGCGATATTTTTTGTGACTTGCAGATGTGAATCATCAATCTTTGAACGCACATTGCGCGGTGTGGTATTCCGCACCGCACGGATGGAAGAGCGTGTTCCCTTTGGGATCGCACCGCTTTCTTGAAATTTATTACGATTACTTCAATTAATAATACTTTTCACCTCTTTCATCCGAGATTACCCGCTGAACTTAAGCATATCAATAAGCGGAGGAAAAGAAACCAACAGGGATTGCCTCAGTAACGGCGAGTGAAGCGGCAAAAGCTCAAATTTGAAACCCTCGGGATTGTAATTTGAAGATTTGGCATTGGAAAAAGCTAACCCAAGTTGCTTGGAATAGTACGTCATAGAGGGTGACAACCCCGTCTGGCTAACCGTTTTCCATGTATTGCCTTATCAAAGAGTCGAGTTGTTTGGGAATGCAGCTCAAAGTGGGTGGTAAACTCCATCTAAAGCTAAATACTGGTGAGAGACCGATAGCGAACAAGTACTGTGAAGGAAAGGTGAAAAGAACTTTGAAAAGAGAGTGAAATAGTATGTGAAATTGTTGATAGGGAAGGAAATGAGTGGAGAGTGGACGAGGTTTCAGTGCTCCCTTGGGAGCACGTACTGCCAACTCCGAGTCAACGTCAGCGAGACGGGGTGTATAAACGGGTTTCTTCGGACTCCCACCTACTCCCCCCACTGCCGTCGTCGACATAATCCACCCATTTCACCCGTCTTGAAACACGGACC
>F05_1_4423_3543
TCCGTAGGTGAACCTGCGGAAGGATCATTATTGATACTTAGCTATTTTTGTGGAAATTATATTTATCTTACAGCATCATTTATCTAAACTTACAACTATCAACAACGGATCTCTTGGCTCTCACATCGATGAAGAACGCAGCGAACCGCGATATTTTTTGTGACTTGCAGATGTGAATCATCAATCTTTGAACGCACATTGCGCGGTGTGGTATTCCGCACCGCACGGATGGAAGAGCGTGTTCCCTTTGGGATCGCACCGCTTTCTTGAAATTTATTACGATTACTTCAATTAATAATACTTTTCACCTCTTTCATCCGAGATTACCCGCTGAACTTAAGCATATCAATAAGCGGAGGAAAAGAAACCAACAGGGATTGCCTCAGTAACGGCGAGTGAAGCGGCAAAAGCTCAAATTTGAAACCCTCGGGATTGTAATTTGAAGATTTGGCATTGGAAAAAGCTAACCCAAGTTGCTTGGAATAGTACGTCATAGAGGGTGACAACCCCGTCTGGCTAACCGTTTTCCATGTATTGCCTTATCAAAGAGTCGAGTTGTTTGGGAATGCAGCTCAAAGTGGGTGGTAAACTCCATCTAAAGCTAAATACTGGTGAGAGACCGATAGCGAACAAGTACTGTGAAGGAAAGGTGAAAAGAACTTTGAAAAGAGAGTGAAATAGTATGTGAAATTGTTGATAGGGAAGGAAATGAGTGGAGAGTGGACGAGGTTTCAGTGCTCCCTTGGGAGCACGTACTGCCAACTCCGAGTCAACGTCAGCGAGACGGGGTGTATAAACGGGTTTCTTCGGACTCCCACCTACTCCCCCCACTGCCGTCGTCGACATAATCCACCCATTTCACCCGTCTTGAAACACGGACC
>F05_1_11096_10216
TCCGTAGGTGAACCTGCGGAAGGATCATTATTGATACTTAGCTATTTTTGTGGAAATTATATTTATCTTACAGCATCATTTATCTAAACTTACAACTATCAACAACGGATCTCTTGGCTCTCACATCGATGAAGAACGCAGCGAACCGCGATATTTTTTGTGACTTGCAGATGTGAATCATCAATCTTTGAACGCACATTGCGCGGTGTGGTATTCCGCACCGCACGGATGGAAGAGCGTGTTCCCTTTGGGATCGCACCGCTTTCTTGAAATTTATTACGATTACTTCAATTAATAATACTTTTCACCTCTTTCATCCGAGATTACCCGCTGAACTTAAGCATATCAATAAGCGGAGGAAAAGAAACCAACAGGGATTGCCTCAGTAACGGCGAGTGAAGCGGCAAAAGCTCAAATTTGAAACCCTCGGGATTGTAATTTGAAGATTTGGCATTGGAAAAAGCTAACCCAAGTTGCTTGGAATAGTACGTCATAGAGGGTGACAACCCCGTCTGGCTAACCGTTTTCCATGTATTGCCTTATCAAAGAGTCGAGTTGTTTGGGAATGCAGCTCAAAGTGGGTGGTAAACTCCATCTAAAGCTAAATACTGGTGAGAGACCGATAGCGAACAAGTACTGTGAAGGAAAGGTGAAAAGAACTTTGAAAAGAGAGTGAAATAGTATGTGAAATTGTTGATAGGGAAGGAAATGAGTGGAGAGTGGACGAGGTTTCAGTGCTCCCTTGGGAGCACGTACTGCCAACTCCGAGTCAACGTCAGCGAGACGGGGTGTATAAACGGGTTTCTTCGGACTCCCACCTACTCCCCCCACTGCCGTCGTCGACATAATCCACCCATTTCACCCGTCTTGAAACACGGACC
>F05_1_17790_16910
TCCGTAGGTGAACCTGCGGAAGGATCATTATTGATACTTAGCTATTTTTGTGGAAATTATATTTATCTTACAGCATCATTTATCTAAACTTACAACTATCAACAACGGATCTCTTGGCTCTCACATCGATGAAGAACGCAGCGAACCGCGATATTTTTTGTGACTTGCAGATGTGAATCATCAATCTTTGAACGCACATTGCGCGGTGTGGTATTCCGCACCGCACGGATGGAAGAGCGTGTTCCCTTTGGGATCGCACCGCTTTCTTGAAATTTATTACGATTACTTCAATTAATAATACTTTTCACCTCTTTCATCCGAGATTACCCGCTGAACTTAAGCATATCAATAAGCGGAGGAAAAGAAACCAACAGGGATTGCCTCAGTAACGGCGAGTGAAGCGGCAAAAGCTCAAATTTGAAACCCTCGGGATTGTAATTTGAAGATTTGGCATTGGAAAAAGCTAACCCAAGTTGCTTGGAATAGTACGTCATAGAGGGTGACAACCCCGTCTGGCTAACCGTTTTCCATGTATTGCCTTATCAAAGAGTCGAGTTGTTTGGGAATGCAGCTCAAAGTGGGTGGTAAACTCCATCTAAAGCTAAATACTGGTGAGAGACCGATAGCGAACAAGTACTGTGAAGGAAAGGTGAAAAGAACTTTGAAAAGAGAGTGAAATAGTATGTGAAATTGTTGATAGGGAAGGAAATGAGTGGAGAGTGGACGAGGTTTCAGTGCTCCCTTGGGAGCACGTACTGCCAACTCCGAGTCAACGTCAGCGAGACGGGGTGTATAAACGGGTTTCTTCGGACTCCCACCTACTCCCCCCACTGCCGTCGTCGACATAATCCACCCATTTCACCCGTCTTGAAACACGGACC
>F05_1_24555_23675
TCCGTAGGTGAACCTGCGGAAGGATCATTATTGATACTTAGCTATTTTTGTGGAAATTATATTTATCTTACAGCATCATTTATCTAAACTTACAACTATCAACAACGGATCTCTTGGCTCTCACATCGATGAAGAACGCAGCGAACCGCGATATTTTTTGTGACTTGCAGATGTGAATCATCAATCTTTGAACGCACATTGCGCGGTGTGGTATTCCGCACCGCACGGATGGAAGAGCGTGTTCCCTTTGGGATCGCACCGCTTTCTTGAAATTTATTACGATTACTTCAATTAATAATACTTTTCACCTCTTTCATCCGAGATTACCCGCTGAACTTAAGCATATCAATAAGCGGAGGAAAAGAAACCAACAGGGATTGCCTCAGTAACGGCGAGTGAAGCGGCAAAAGCTCAAATTTGAAACCCTCGGGATTGTAATTTGAAGATTTGGCATTGGAAAAAGCTAACCCAAGTTGCTTGGAATAGTACGTCATAGAGGGTGACAACCCCGTCTGGCTAACCGTTTTCCATGTATTGCCTTATCAAAGAGTCGAGTTGTTTGGGAATGCAGCTCAAAGTGGGTGGTAAACTCCATCTAAAGCTAAATACTGGTGAGAGACCGATAGCGAACAAGTACTGTGAAGGAAAGGTGAAAAGAACTTTGAAAAGAGAGTGAAATAGTATGTGAAATTGTTGATAGGGAAGGAAATGAGTGGAGAGTGGACGAGGTTTCAGTGCTCCCTTGGGAGCACGTACTGCCAACTCCGAGTCAACGTCAGCGAGACGGGGTGTATAAACGGGTTTCTTCGGACTCCCACCTACTCCCCCCACTGCCGTCGTCGACATAATCCACCCATTTCACCCGTCTTGAAACACGGACC
>F05_1_31320_30440
TCCGTAGGTGAACCTGCGGAAGGATCATTATTGATACTTAGCTATTTTTGTGGAAATTATATTTATCTTACAGCATCATTTATCTAAACTTACAACTATCAACAACGGATCTCTTGGCTCTCACATCGATGAAGAACGCAGCGAACCGCGATATTTTTTGTGACTTGCAGATGTGAATCATCAATCTTTGAACGCACATTGCGCGGTGTGGTATTCCGCACCGCACGGATGGAAGAGCGTGTTCCCTTTGGGATCGCACCGCTTTCTTGAAATTTATTACGATTACTTCAATTAATAATACTTTTCACCTCTTTCATCCGAGATTACCCGCTGAACTTAAGCATATCAATAAGCGGAGGAAAAGAAACCAACAGGGATTGCCTCAGTAACGGCGAGTGAAGCGGCAAAAGCTCAAATTTGAAACCCTCGGGATTGTAATTTGAAGATTTGGCATTGGAAAAAGCTAACCCAAGTTGCTTGGAATAGTACGTCATAGAGGGTGACAACCCCGTCTGGCTAACCGTTTTCCATGTATTGCCTTATCAAAGAGTCGAGTTGTTTGGGAATGCAGCTCAAAGTGGGTGGTAAACTCCATCTAAAGCTAAATACTGGTGAGAGACCGATAGCGAACAAGTACTGTGAAGGAAAGGTGAAAAGAACTTTGAAAAGAGAGTGAAATAGTATGTGAAATTGTTGATAGGGAAGGAAATGAGTGGAGAGTGGACGAGGTTTCAGTGCTCCCTTGGGAGCACGTACTGCCAACTCCGAGTCAACGTCAGCGAGACGGGGTGTATAAACGGGTTTCTTCGGACTCCCACCTACTCCCCCCACTGCCGTCGTCGACATAATCCACCCATTTCACCCGTCTTGAAACACGGACC
>F05_1_38070_37190
TCCGTAGGTGAACCTGCGGAAGGATCATTATTGATACTTAGCTATTTTTGTGGAAATTATATTTATCTTACAGCATCATTTATCTAAACTTACAACTATCAACAACGGATCTCTTGGCTCTCACATCGATGAAGAACGCAGCGAACCGCGATATTTTTTGTGACTTGCAGATGTGAATCATCAATCTTTGAACGCACATTGCGCGGTGTGGTATTCCGCACCGCACGGATGGAAGAGCGTGTTCCCTTTGGGATCGCACCGCTTTCTTGAAATTTATTACGATTACTTCAATTAATAATACTTTTCACCTCTTTCATCCGAGATTACCCGCTGAACTTAAGCATATCAATAAGCGGAGGAAAAGAAACCAACAGGGATTGCCTCAGTAACGGCGAGTGAAGCGGCAAAAGCTCAAATTTGAAACCCTCGGGATTGTAATTTGAAGATTTGGCATTGGAAAAAGCTAACCCAAGTTGCTTGGAATAGTACGTCATAGAGGGTGACAACCCCGTCTGGCTAACCGTTTTCCATGTATTGCCTTATCAAAGAGTCGAGTTGTTTGGGAATGCAGCTCAAAGTGGGTGGTAAACTCCATCTAAAGCTAAATACTGGTGAGAGACCGATAGCGAACAAGTACTGTGAAGGAAAGGTGAAAAGAACTTTGAAAAGAGAGTGAAATAGTATGTGAAATTGTTGATAGGGAAGGAAATGAGTGGAGAGTGGACGAGGTTTCAGTGCTCCCTTGGGAGCACGTACTGCCAACTCCGAGTCAACGTCAGCGAGACGGGGTGTATAAACGGGTTTCTTCGGACTCCCACCTACTCCCCCCACTGCCGTCGTCGACATAATCCACCCATTTCACCCGTCTTGAAACACGGACC
>F05_1_44742_43862
TCCGTAGGTGAACCTGCGGAAGGATCATTATTGATACTTAGCTATTTTTGTGGAAATTATATTTATCTTACAGCATCATTTATCTAAACTTACAACTATCAACAACGGATCTCTTGGCTCTCACATCGATGAAGAACGCAGCGAACCGCGATATTTTTTGTGACTTGCAGATGTGAATCATCAATCTTTGAACGCACATTGCGCGGTGTGGTATTCCGCACCGCACGGATGGAAGAGCGTGTTCCCTTTGGGATCGCACCGCTTTCTTGAAATTTATTACGATTACTTCAATTAATAATACTTTTCACCTCTTTCATCCGAGATTACCCGCTGAACTTAAGCATATCAATAAGCGGAGGAAAAGAAACCAACAGGGATTGCCTCAGTAACGGCGAGTGAAGCGGCAAAAGCTCAAATTTGAAACCCTCGGGATTGTAATTTGAAGATTTGGCATTGGAAAAAGCTAACCCAAGTTGCTTGGAATAGTACGTCATAGAGGGTGACAACCCCGTCTGGCTAACCGTTTTCCATGTATTGCCTTATCAAAGAGTCGAGTTGTTTGGGAATGCAGCTCAAAGTGGGTGGTAAACTCCATCTAAAGCTAAATACTGGTGAGAGACCGATAGCGAACAAGTACTGTGAAGGAAAGGTGAAAAGAACTTTGAAAAGAGAGTGAAATAGTATGTGAAATTGTTGATAGGGAAGGAAATGAGTGGAGAGTGGACGAGGTTTCAGTGCTCCCTTGGGAGCACGTACTGCCAACTCCGAGTCAACGTCAGCGAGACGGGGTGTATAAACGGGTTTCTTCGGACTCCCACCTACTCCCCCCACTGCCGTCGTCGACATAATCCACCCATTTCACCCGTCTTGAAACACGGACC
>H10_4_3010307_3011187
TCCGTAGGTGAACCTGCGGAAGGATCATTATTGATACTTAGCTATTTTTGTGGAAATTATATTTATCTTACAGCATCATTTATCTAAACTTACAACTATCAACAACGGATCTCTTGGCTCTCACATCGATGAAGAACGCAGCGAACCGCGATATTTTTTGTGACTTGCAGATGTGAATCATCAATCTTTGAACGCACATTGCGCGGTGTGGTATTCCGCACCGCACGGATGGAAGAGCGTGTTCCCTTTGGGATCGCACCGCTTTCTTGAAATTTATTACGATTACTTCAATTAATAATACTTTTCACCTCTTTCATCCGAGATTACCCGCTGAACTTAAGCATATCAATAAGCGGAGGAAAAGAAACCAACAGGGATTGCCTCAGTAACGGCGAGTGAAGCGGCAAAAGCTCAAATTTGAAACCCTCGGGATTGTAATTTGAAGATTTGGCATTGGAAAAAGCTAACCCAAGTTGCTTGGAATAGTACGTCATAGAGGGTGACAACCCCGTCTGGCTAACCGTTTTCCATGTATTGCCTTATCAAAGAGTCGAGTTGTTTGGGAATGCAGCTCAAAGTGGGTGGTAAACTCCATCTAAAGCTAAATACTGGTGAGAGACCGATAGCGAACAAGTACTGTGAAGGAAAGGTGAAAAGAACTTTGAAAAGAGAGTGAAATAGTATGTGAAATTGTTGATAGGGAAGGAAATGAGTGGAGAGTGGACGAGGTTTCAGTGCTCCCTTGGGAGCACGTACTGCCAACTCCGAGTCAACGTCAGCGAGACGGGGTGTATAAACGGGTTTCTTCGGACTCCCACCTACTCCCCCCACTGCCGTCGTCGACATAATCCACCCATTTCACCCGTCTTGAAACACGGACC
