# Supplementary material for: Genomic analysis of novel Yarrowia-like yeast symbionts associated with the carrion-feeding burying beetle Nicrophorus vespilloides
Source: BMC Genomics. 2021 May 3;22:323. doi: 10.1186/s12864-021-07597-z (PMC8091737; doi:10.1186/s12864-021-07597-z)
Supplement: Supplementary file 3 — Additional file 3: Table S3 ITS-D1/D2 regions of Yarrowia-like strains B02, C11, E02, F05 and H10. Numbers indicate contig (chromosome) (e.g. _2_) and position within the contig. [file 12864_2021_7597_MOESM3_ESM.zip › Table_S3_V2.txt]

>B02_2_3875414_3876294
TCCGTAGGTGAACCTGCGGAAGGATCATTATTGATACTTAGCTATTTTTGTGGAAATTAT
ATTTATCTTACAGCATCATTTATCTAAACTTACAACTATCAACAACGGATCTCTTGGCTC
TCACATCGATGAAGAACGCAGCGAACCGCGATATTTTTTGTGACTTGCAGATGTGAATCA
TCAATCTTTGAACGCACATTGCGCGGTGTGGTATTCCGCACCGCACGGATGGAAGAGCGT
GTTCCCTTTGGGATCGCACCGCTTTCTTGAAATTTATTACGATTACTTCAATTAATAATA
CTTTTCACCTCTTTCATCCGAGATTACCCGCTGAACTTAAGCATATCAATAAGCGGAGGA
AAAGAAACCAACAGGGATTGCCTCAGTAACGGCGAGTGAAGCGGCAAAAGCTCAAATTTG
AAACCCTCGGGATTGTAATTTGAAGATTTGGCATTGGAAAAAGCTAACCCAAGTTGCTTG
GAATAGTACGTCATAGAGGGTGACAACCCCGTCTGGCTAACCGTTTTCCATGTATTGCCT
TATCAAAGAGTCGAGTTGTTTGGGAATGCAGCTCAAAGTGGGTGGTAAACTCCATCTAAA
GCTAAATACTGGTGAGAGACCGATAGCGAACAAGTACTGTGAAGGAAAGGTGAAAAGAAC
TTTGAAAAGAGAGTGAAATAGTATGTGAAATTGTTGATAGGGAAGGAAATGAGTGGAGAG
TGGACGAGGTTTCAGTGCTCCCTTGGGAGCACGTACTGCCAACTCCGAGTCAACGTCAGC
GAGACGGGGTGTATAAACGGGTTTCTTCGGACTCCCACCTACTCCCCCCACTGCCGTCGT
CGACATAATCCACCCATTTCACCCGTCTTGAAACACGGACC
>B02_2_3882243_3883123
TCCGTAGGTGAACCTGCGGAAGGATCATTATTGATACTTAGCTATTTTTGTGGAAATTAT
ATTTATCTTACAGCATCATTTATCTAAACTTACAACTATCAACAACGGATCTCTTGGCTC
TCACATCGATGAAGAACGCAGCGAACCGCGATATTTTTTGTGACTTGCAGATGTGAATCA
TCAATCTTTGAACGCACATTGCGCGGTGTGGTATTCCGCACCGCACGGATGGAAGAGCGT
GTTCCCTTTGGGATCGCACCGCTTTCTTGAAATTTATTACGATTACTTCAATTAATAATA
CTTTTCACCTCTTTCATCCGAGATTACCCGCTGAACTTAAGCATATCAATAAGCGGAGGA
AAAGAAACCAACAGGGATTGCCTCAGTAACGGCGAGTGAAGCGGCAAAAGCTCAAATTTG
AAACCCTCGGGATTGTAATTTGAAGATTTGGCATTGGAAAAAGCTAACCCAAGTTGCTTG
GAATAGTACGTCATAGAGGGTGACAACCCCGTCTGGCTAACCGTTTTCCATGTATTGCCT
TATCAAAGAGTCGAGTTGTTTGGGAATGCAGCTCAAAGTGGGTGGTAAACTCCATCTAAA
GCTAAATACTGGTGAGAGACCGATAGCGAACAAGTACTGTGAAGGAAAGGTGAAAAGAAC
TTTGAAAAGAGAGTGAAATAGTATGTGAAATTGTTGATAGGGAAGGAAATGAGTGGAGAG
TGGACGAGGTTTCAGTGCTCCCTTGGGAGCACGTACTGCCAACTCCGAGTCAACGTCAGC
GAGACGGGGTGTATAAACGGGTTTCTTCGGACTCCCACCTACTCCCCCCACTGCCGTCGT
CGACATAATCCACCCATTTCACCCGTCTTGAAACACGGACC
>B02_2_3888976_3889853
TCCGTAGGTGAACCTGCGGAAGGATCATTATTGATACTTAGCTATTTTTGTGGAAATTAT
ATTTATCTTACAGCATCATTTATCTAAACTTACAACTATCAACAACGGATCTCTTGGCTC
TCACATCGATGAAGAACGCAGCGAACCGCGATATTTTTTGTGACTTGCAGATGTGAATCA
TCAATCTTTGAACGCACATTGCGCGGTGTGGTATTCCGCACCGCACGGATGGAAGAGCGT
GTTCCCTTTGGGATCGCACCGCTTTCTTGAAATTTATTACGATTACTTCAATTAATAATA
CTTTTCACCTCTTTCATCCGAGATTACCCGCTGAACTTAAGCATATCAATAAGCGGAGGA
AAAGAAACCAACAGGGATTGCCTCAGTAACGGCGAGTGAAGCGGCAAAAGCTCAAATTTG
AAACCCTCGGGATTGTAATTTGAAGATTTGGCATTGGAAAAAGCTAACCCAAGTTGCTTG
GAATAGTACGTCATAGAGGGTGACAACCCCGTCTGGCTAACCGTTTTCCATGTATTGCCT
TATCAAAGAGTCGAGTTGTTTGGGAATGCAGCTCAAAGTGGGTGGTAAACTCCATCTAAA
GCTAAATACTGGTGAGAGACCGATAGCGAACAAGTACTGTGAAGGAAAGGTGAAAAGAAC
TTTGAAAAGAGAGTGAAATAGTATGTGAAATTGTTGATAGGGAAGGAAAGTGGAGAGTGG
ACGAGGTTTCAGTGCTCCCTTGGGAGCACGTACTGCCAACTCCGAGTCAACGTCAGCGAG
ACGGGGTGTATAAACGGGTTTCTTCGGACTCCCACCTACTCCCCCCACTGCCGTCGTCGA
CATAATCCACCCATTTCACCCGTCTTGAAACACGGACC
>C11_2_9853_8982
TCCGTAGGTGAACCTGCGGAAGGATCATTATTGATACACACTACTTTTGTGAAATATTAT
TATGTTAAAGATCATCCAATCAAATTATAACTATCAACAACGGATCTCTTGGCTCTCACA
TCGATGAAGAACGCAGCGAACCGCGATATTTTTTGTGACTTGCAGATGTGAATCATCAAT
CTTTGAACGCACATTGCGCGGTATGGTATTCCGTACCGCACGGATGGAAGAGCGTGTTCC
CTTTGGGATCGCACTGCTTTCTTGAAATGAATTTATTATCTCAATATCATTTATTTCACC
TCTTTCATCCGAGATTACCCGCTGAACTTAAGCATATCAATAAGCGGAGGAAAAGAAACC
AACAGGGATTGCCTCAGTAACGGCGAGTGAAGCGGCAAAAGCTCAAATTTGAAACCCTCG
GGATTGTAATTTGAAGATTTGGCATTGGAGAAAGCTAACCCAAGTTACTTGGAATAGTAC
GTCATAGAGGGTGACAACCCCGTCTGGCTAACCGTTCTCCATGTATTGCCTTATCAAAGA
GTCGAGTTGTTTGGGAATGCAGCTCAAAGTGGGTGGTAAACTCCATCTAAAGCTAAATAC
TGGTGAGAGACCGATAGCGAACAAGTACTGTGAAGGAAAGGTGAAAAGAACTTTGAAAAG
AGAGTGAAATAGTATGTGAAATTGTTGATAGGGAAGGAAATGAGCGGAGAGTGGTTGAGG
TTTCAGCGTCCTTTGGGACGGTGTATTGCCAATGCCGAGTCATTGTCCGCGAGACGGGGG
TTATAAACGGGTTGCATTCTTGCTTCTCACCTAACCCCCCACTGCAGTCAACGACATAAT
CCGCCCATTTCACCCGTCTTGAAACACGGACC
>C11_2_2295_1423
TCCGTAGGTGAACCTGCGGAAGGATCATTATTGATACACATTACTTTTGTGAATTATTAC
TATTTTAAAGATCATACAATCAAATTATAACTATCAACAACGGATCTCTTGGCTCTCACA
TCGATGAAGAACGCAGCGAACCGCGATATTTTTTTGTGACTTGCAGATGTGAATCATCAA
TCTTTGAACGCACATTGCGCGGTATGGTATTCCGTACCGCACGGATGGAAGAGCGTGTTC
CTTTGGGATCGCACTGCTTTCTTGAAATGAATTTATTACTTCAATATCATTTATTTCACC
TCTTTCATCCGAGATTACCCGCTGAACTTAAGCATATCAATAAGCGGAGGAAAAGAAACC
AACAGGGATTGCCTCAGTAACGGCGAGTGAAGCGGCAAAAAGCTCAAATTTGAAACCTCG
GGATTGTAATTTGAAGATTTGGCATTGGAGAAAGCTAACCCAAGTTACTTGGAATAGTAC
GTATAGAGGGTGACAACCCCGTCTGGCTAACCGTTCTCCATGTATTGCCTTATCAAAGAG
TCGAGTTGTTTGGGAATGCAGCTCAAAGTGGGTGGTAAACTCCATCTAAAGCTAAATACT
GGTGAGAGACCGGATAGCGAACAAGTACTGTGAAGGAAAGGTGAAAAGAACTTTGAAAAG
AGAGTGAAATAGTATGTGAAATTGTTGATAGGGAAGGAAATGAGCGGAGAGTGGTTGAGG
TTTCAGCTGTCCTTTGGGACGGTGTATTGCCAATGCCGAGTCATTGTCCGCGAGACGGGG
GTTATAAACGGTTGCATTCTTGCTTCTCACCTAACCCCCCCACTGCAGTCAACGACATAA
TCCGCCCATTTCACCCGTCTTGAAACACGGACC
>C11_7_4456_3582
TCCGTAGGTGAACCTGCGGAAGGATCATTATTGATACACACTACTTTTGTGAAATATTAT
TATGTTAAAGAATCATCCAATCAAATTATAACTATCAACAACGGATCTCTTGGCTCTCAC
ATCGATGAAGAACGCAGCGAACCGCGATATTTTTTGTGACTTGCAGATGTGAATCATCAA
TCTTTGAACGCACATTGCGCGGTATGGTATTCCGTACCGCACGGATGGAAGAGCGTGTTC
CCTTTGGGATCGCACTGCTTTCTTGAAATGAATTTATTATCTCAATATCATTTATTTCAC
CTCTTTCATCCGAGATTACCCGCTGAACTTAAGCATATCAATAAGCGGAGGAAAAGAAAC
CAACAGGGATTGCCTCAGTAACGGCGAGTGAAGCGGGCAAAAGCTCAAATTTGAAACCCT
CGGGATTGTAATTTGAAGATTTGGCATTGGAGAAAGCTAACCCAAGTTACTTGGAATAGT
ACGTCATAGAGGGTGACAACCCCGTCTGGCTAACCGTTCTCCATGTATTGCCTTATCAAA
GAGTCGAGTTGTTTGGGAATGCAGCTCAAAGTGGGTGGTAAACTCCATCTAAAGCTAAAT
ACTGGTGAGAGACCGATAGCGAACAAGTACTGTGAAGGAAAGGTGAAAAGAACTTTGAAA
AGAGAGTGAAATAGTATGTGAAATTGTTGATAGGGAAGGAAATGAGCGGAGAGTGGTTGA
GGTTTCAGCTGTCCTTTGGGACGGTGTATTGCCAATGCCGAGTCATTGTCCGCGAGACGG
GGTTATAAACGGGTTGCATTCTTGCTTCTCACCTAACCCCCCCACTGCAGTCAACGACAT
AATCCGCCCATTTCACCCGTCTTGAAACACGGACC
>C11_6_2058401_2059275
TCCGTAGGTGAACCTGCGGAAGGATCATTATTGATACACACTACTTTTGTGAAATATTAT
TATGTTAAAGAATCATCCAATCAAATTATAACTATCAACAACGGATCTCTTGGCTCTCAC
ATCGATGAAGAACGCAGCGAACCGCGATATTTTTTGTGACTTGCAGATGTGAATCATCAA
TCTTTGAACGCACATTGCGCGGTATGGTATTCCGTACCGCACGGATGGAAGAGCGTGTTC
CCTTTGGGATCGCACTGCTTTCTTGAAATGAATTTATTATCTCAATATCATTTATTTCAC
CTCTTTCATCCGAGATTACCCGCTGAACTTAAGCATATCAATAAGCGGAGGAAAAGAAAC
CAACAGGGATTGCCTCAGTAACGGCGAGTGAAGCGGCAAAAGCTCAAATTTGAAACCCTC
GGGATTGTAATTTGAAGATTTGGCATTGGAGAAAGCTAACCCAAGTTACTTGGAATAGTA
CGTCATAGAGGGTGACAACCCCGTCTGGCTAACCGTTCTCCATGTATTGCCTTATCAAAG
AGTCGAGTTGTTTGGGAATGCAGCTCAAAGTGGGTGGTAAACTCCATCTAAAGCTAAATA
CTGGTGAGAGACCGATAGCGAACAAGTACTGTGAAGGAAAGGTGAAAAGAACTTTGAAAA
GAGAGTGAAATAGTATGTGAAATTGTTGATAGGGAAGGAAATGAGCGGAGAGTGGTTGAG
GTTTCAGCCTCCCTTTGGGGTGGTGTATTGCCGACGCCGAGTCATTGTCCGCGAGACGGG
GGTTATAAACGGGTTGCATTCTTGCTTCTCACCTAACCCCCCCACTGCAGTCAACGACAT
AATCCGCCCATTTCACCCGTCTTGAAACACGGACC
>C11_6_2065991_2066855
TCCGTAGGTGAACCTGCGGAAGGATCATTATTGATACACACTACTTTTGTGAAATATTAT
ATTTTTAAAGATCATCAATCAAATTATAACTATCAACAACGGATCTCTTGGCTCTCACAT
CGATGAAGAACGCAGCGAACCGCGATATTTTTGTGACTTGCAGATGTGAATCATCAATCT
TTGAACGCACATTGCGCGGTATGGTATTCCGTACCGCACGGATGGAAGAGCGTGTTCCCT
TTGGGATCGCACTGCTTTCTTGAAATGAATTTATTATCTCAATATCATTTATTTCACCTC
TTTCATCCGAGATTACCCGCTGAACTTAAGCATATCAATAAGCGGAGGAAAAGAACCAAC
AGGGATTGCCTCAGTAACGGCGAGTGAAGCGGCAAAAGCTCAAATTTGAAACCCTCGGGA
TTGTAATTTGAAGATTTGGCATTGGAGAAAGCTAACCCAAGTTACTTGGAATAGTACGTC
ATAGAGGGTGACAACCCGTCTGGCTAACCGTTCTCCATGTATTGCCTTATCAAAGAGTCG
AGTTGTTTGGGAATGCAGCTCAAAGTGGGTGGTAAACTCCATCTAAAGCTAAATACTGGT
GAGAGACCGATAGCGAACAAGTACTGTGAAGGAAAGGTGAAAAGAACTTTGAAAAGAGAG
TGAAATAGTATGTGAAATTGTTGATAGGGAAGGAAATGAGCGAGAGTGGTTGAGGTTTCA
GCCTCCCTTTGGGGTGGTGTATTGCCGACGCCGAGTCATTGTCCGCGACGGGGTTATAAA
ACGGTTGCATTCTTGCTTCTCACCTAACCCCCCACTGCAGTCAACGACATAATCCGCCCA
TTTCACCCGTCTTGAAACACGGACC
>C11_8_1888097_1888968
TCCGTAGGTGAACCTGCGGAAGGATCATTATTGATACACATTACTTTTGTGAATTATTAC
TATTTTAAAGAATCATCCAATCAAATTATAACTATCAACAACGGATCTCTTGGCTCTCAC
ATCGATGAAGAACGCAGCGAACCGCGATATTTTTTGTGACTTGCAGATGTGAATCATCAA
TCTTTGAACGCACATTGCGCGGTATGGTATTCCGTACCGCACGGATGGAAGAGCGTGTTC
CCTTTGGGATCGCACTGCTTTCTTGAAATGAATTTATTATCTCAATATCATTTATTTCAC
CTCTTTCATCCGAGATTACCCGCTGAACTTAAGCATATCAATAAGCGGAGGAAAAGAAAC
CAACAGGGATTGCCTCAGTAACGGCGAGTGAAGCGGCAAAAGCTCAAATTTGAAACCCTC
GGGATTGTAATTTGAAGATTTGGCATTGGAGAAAGCTAACCCAAGTTACTTGGAATAGTA
CGTCATAGAGGGTGACAACCCCGTCTGGCTAACCGTTCTCCATGTATTGCCTTATCAAAG
AGTCGAGTTGTTTGGGAATGCAGCTCAAAGTGGGTGGTAAACTCCATCTAAAGCTAAATA
CTGGTGAGAGACCGATAGCGAACAAGTACTGTGAAGGAAAGGTGAAAAGAACTTTGAAAA
GAGAGTGAAATAGTATGTGAAATTGTTGATAGGGAAGGAAATGAGCGGAGAGTGGTTGAG
GTTTCAGCCTCCCTTTGGGTGGTGTATTGCCGACGCCGAGTCATTGTCCGCGAGACGGGG
TTATAAACGGGTTGCATTCATGCTTCTCACCTAACCCCCCACTGCAGTCAACGACATAAT
CCGCCCATTTCACCCGTCTTGAAACACGGACC
>C11_8_1895682_1896543
TCCGTAGGTGAACCTGCGGAAGGATCATTATTGATACACATTACTTTTGTGAATATTACT
ATTTAAAGCATCATACAATCAAATTATAACTATCAACAACGGATCTCTTGGCTCTCACAT
CGATGAAGAACGCAGCGAACCGCGATATTTTTTGTGACTTGCAGATGTGAATCATCAATC
TTTGAACGCACATTGCGCGGTATGGTATTCCGTACCGCACGGATGGAAGAGCGTGTTCCC
TTTGGGATCGCACTGCTTTCTTGAAATGAATTTATTATCTCAATATCATTTATTTCACCT
CTTTCATCCGAGATTACCCGCTGAACTTAAGCATATCAATAAGCGGAGGAAAAGAAACCA
ACAGGGATTGCCTCAGTAACGGCGAGTGAAGCGGCAAAAGCTCAAATTTGAAACCCTCGG
GATTGTAATTTGAAGATTTGGCATTGGAGAAAGCTAACCCAAGTTACTTGGAATAGTACG
TCATAGAGGGTGACAACCCCGTCTGGCTAACCGTTCTCCATGTATTGCCTTATCAAAGAG
TCGAGTTGTTTGGGAATGCAGCTCAAAGTGGGTGGTAAACTCCATCTAAAGCTAAATACT
GGTGAGAGACCGATAGCGAACAAGTACTGTGAAGGAAAGGTGAAAAGAACTTTGAAAAGA
GAGTGAAATAGTATGTGAAATTGTTGATAGGGAAGGAAATGAGCGGAGAGTGGTTGAGGT
TTCAGCCTCCTTGGGGTGGTGTATTGCCGACGCCGAGTCATTGTCGCGAGACGAGTAAAA
ACGGGTTGCATTCATGCTTCTCACCTCCCCCACTGCCACCACGACATAATCCGCCCATTT
CACCCGTCTTGAAACACGGACC
>C11_10_226796_227670
TCCGTAGGTGAACCTGCGGAAGGATCATTATTGATACACATTACTTTTGTGAAATATTAT
TATGTTAAAGAATCATCCAATCAAATTATAACTATCAACAACGGATCTCTTGGCTCTCAC
ATCGATGAAGAACGCAGCGAACCGCGATATTTTTTGTGACTTGCAGATGTGAATCATCAA
TCTTTGAACGCACATTGCGCGGTATGGTATTCCGTACCGCACGGATGGAAGAGCGTGTTC
CCTTTGGGATCGCACTGCTTTCTTGAAATGAATTTATTACTTCAATATCATTTATTTCAC
CTCTTTCATCCGAGATTACCCGCTGAACTTAAGCATATCAATAAGCGGAGGAAAAGAAAC
CAACAGGGATTGCCTCAGTAACGGCGAGTGAAGCGGCAAAAGCTCAAATTTGAAACCCTC
GGGATTGTAATTTGAAGATTTGGCATTGGAGAAAGCTAACCCAAGTTACTTGGAATAGTA
CGTCATAGAGGGTGACAACCCCGTCTGGCTAACCGTTCTCCATGTATTGCCTTATCAAAG
AGTCGAGTTGTTTGGGAATGCAGCTCAAAGTGGGTGGTAAACTCCATCTAAAGCTAAATA
CTGGTGAGAGACCGATAGCGAACAAGTACTGTGAAGGAAAGGTGAAAAGAACTTTGAAAA
GAGAGTGAAATAGTATGTGAAATTGTTGATAGGGAAGGAAATGAGCGGAGAGTGGTTGAG
GTTTCAGCCTCCCTTTGGGGTGGTGTATTGCCGACGCCGAGTCATTGTCCGCGAGACGAG
AAAAACAAACGGGTTGCATTCATGCTTCTCACCTTTTTCTCCCACTGCAGTCAACGACAT
AATCCGCCCATTTCACCCGTCTTGAAACACGGACC
>C11_3_2658_1784
TCCGTAGGTGAACCTGCGGAAGGATCATTACTGATACATATTACTTTTGTGAATTATTAC
TATTTTAAAGCATCATACAATCAAATTATAACTATCAACAACGGATCTCTTGGCTCTCAC
ATCGATGAAGAACGCAGCGAACCGCGATATTTTTTGTGACTTGCAGATGTGAATCATCAA
TCTTTGAACGCACATTGCGCGGTATGGTATTCCGTACCGCACGGATGGAAGAGCGTGTTC
CCTTTGGGATCGCACTGCTTTCTTGAAATGAATTTATTATCTCAATATCATTTATTTCAC
CTCTTTCATCCGAGATTACCCGCTGAACTTAAGCATATCAATAAGCGGAGGAAAAGAAAC
CAACAGGGATTGCCTCAGTAACGGCGAGTGAAGCGGCAAAAGCTCAAATTTGAAACCCTC
GGGATTGTAATTTGAAGATTTGGCATTGGAGAAAGCTAACCCAAGTTACTTGGAATAGTA
CGTCATAGAGGGTGACAACCCCGTCTGGCTAACCGTTCTCCATGTATTGCCTTATCAAAG
AGTCGAGTTGTTTGGGAATGCAGCTCAAAGTGGGTGGTAAACTCCATCTAAAGCTAAATA
CTGGTGAGAGACCGATAGCGAACAAGTACTGTGAAGGAAAGGTGAAAAGAACTTTGAAAA
GAGAGTGAAATAGTATGTGAAATTGTTGATAGGGAAGGAAATGAGCGGAGAGTGGTCGAG
GTTTCAGCCATCCCTTGGGATGGTGTACTGCCGACGCCGAGTCATCGCTAGCGAGACGGG
GGTTATAAACGGGTTGCATTCATGCTTCTCACCTAGCCCCCCTACTGCCACCGACGACAT
AATCCGCCCATTTCACCCGTCTTGAAACACGGACC
>E02_2_9034_8161
TCCGTAGGTGAACCTGCGGAAGGATCATTATTGATACACATTACTTTTGTGAATTATTAC
TATTTTAAAGCATCATACAATCAAATTATAACTATCAACAACGGATCTCTTGGCTCTCAC
ATCGATGAAGAACGCAGCGAACCGCGATATTTTTTGTGACTTGCAGATGTGAATCATCAA
TCTTTGAACGCACATTGCGCGGTATGGTATTCCGTACCGCACGGATGGAAGAGCGTGTTC
CCTTTGGGATCGCACTGCTTTCTTGAAATGAATTTATTACTTCAATATCATTTATTTCAC
CTCTTTCATCCGAGATTACCCGCTGAACTTAAGCATATCAATAAGCGGAGGAAAAGAAAC
CAACAGGGATTGCCTCAGTAACGGCGAGTGAAGCGGCAAAAGCTCAAATTTGAAACCCTC
GGGATTGTAATTTGAAGATTTGGCATTGGAGAAAGCTAACCCAAGTTACTTGGAATAGTA
CGTCATAGAGGGTGACAACCCCGTCTGGCTAACCGTTCTCCATGTATTGCCTTATCAAAG
AGTCGAGTTGTTTGGGAATGCAGCTCAAAGTGGGTGGTAAACTCCATCTAAAGCTAAATA
CTGGTGAGAGACCGATAGCGAACAAGTACTGTGAAGGAAAGGTGAAAAGAACTTTGAAAA
GAGAGTGAAATAGTATGTGAAATTGTTGATAGGGAAGGAAATGAGCGGAGAGTGGTTGAG
GTTTCAACCATCCCTTGGGATGGTGTATTGCCGACGCCGAGTCATTGTCCGCGAGACGAG
AAAAACAAACGGGTTGCATTCATGCTTCTCACCTTTTCTCCCACTGCAGTCAACGACATA
ATCCGCCCATTTCACCCGTCTTGAAACACGGACC
>E02_2_1469_599
TCCGTAGGTGAACCTGCGGAAGGATCATTATTGATACACATTACTTTTGTGAATTATTAC
TATTTTAAAGCATCATACAATCAAATTATAACTATCAACAACGGATCTCTTGGCTCTCAC
ATCGATGAAGAACGCAGCGAACCGCGATATTTTTTGTGACTTGCAGATGTGAATCATCAA
TCTTTGAACGCACATTGCGCGGTATGGTATTCCGTACCGCACGGATGGAAGAGCGTGTTC
CCTTTGGGATCGCACTGCTTTCTTGAAATGAATTTATTACTTCAATATCATTTATTTCAC
CTCTTTCATCCGAGATTACCCGCTGAACTTAAGCATATCAATAAGCGGAGGAAAAGAAAC
CAACAGGGATTGCCTCAGTAACGGCGAGTGAAGCGGCAAAAGCTCAAATTTGAAACCCTC
GGGATTGTAATTTGAAGATTTGGCATTGGAGAAAGCTAACCCAAGTTACTTGGAATAGTA
CGTCATAGAGGGTGACAACCCCGTCTGGCTAACCGTTCTCCATGTATTGCCTTATCAAAG
AGTCGAGTTGTTTGGGAATGCAGCTCAAAGTGGGTGGTAAACTCCATCTAAAGCTAAATA
CTGGTGAGAGACCGATAGCGAACAAGTACTGTGAAGGAAAGGTGAAAAGAACTTTGAAAA
GAGAGTGAAATAGTATGTGAAATTGTTGATAGGGAAGGAAATGAGCGGAGAGTGGTTGAG
GTTTCACCTCCCTTGGGATGGTGTATTGCCGACGCCGAGTCATTGTCCGCGAGACGAGAA
AACAAACGGGTTGCATTCATGCTTCTCACCTTTTCTCCCACTGCAGTCAACGACATAATC
CGCCCATTTCACCCGTCTTGAAACACGGACC
>E02_6_2204673_2205547
TCCGTAGGTGAACCTGCGGAAGGATCATTATTGATACACATTACTTTTGTGAATTATTAC
TATTTTAAAGCATCATACAATCAAATTATAACTATCAACAACGGATCTCTTGGCTCTCAC
ATCGATGAAGAACGCAGCGAACCGCGATATTTTTTGTGACTTGCAGATGTGAATCATCAA
TCTTTGAACGCACATTGCGCGGTATGGTATTCCGTACCGCACGGATGGAAGAGCGTGTTC
CCTTTGGGATCGCACTGCTTTCTTGAAATGAATTTATTATCTCAATATCATTTATTTCAC
CTCTTTCATCCGAGATTACCCGCTGAACTTAAGCATATCAATAAGCGGAGGAAAAGAAAC
CAACAGGGATTGCCTCAGTAACGGCGAGTGAAGCGGCAAAAGCTCAAATTTGAAACCCTC
GGGATTGTAATTTGAAGATTTGGCATTGGAGAAAGCTAACCCAAGTTACTTGGAATAGTA
CGTCATAGAGGGTGACAACCCCGTCTGGCTAACCGTTCTCCATGTATTGCCTTATCAAAG
AGTCGAGTTGTTTGGGAATGCAGCTCAAAGTGGGTGGTAAACTCCATCTAAAGCTAAATA
CTGGTGAGAGACCGATAGCGAACAAGTACTGTGAAGGAAAGGTGAAAAGAACTTTGAAAA
GAGAGTGAAATAGTATGTGAAATTGTTGATAGGGAAGGAAATGAGCGGAGAGTGGTTGAG
GTTTCAGCCTCCCTTTGGGGTGGTGTATTGCCGACGCCGAGTCATTGTCCGCGAGACGAG
AAAAACAAACGGGTTGCATTCATGCTTCTCACCTTTTTCTCCCACTGCAGTCAACGACAT
AATCCGCCCATTTCACCCGTCTTGAAACACGGACC
>E02_6_2212307_2213181
TCCGTAGGTGAACCTGCGGAAGGATCATTATTGATACACATTACTTTTGTGAATTATTAC
TATTTTAAAGCATCATACAATCAAATTATAACTATCAACAACGGATCTCTTGGCTCTCAC
ATCGATGAAGAACGCAGCGAACCGCGATATTTTTTGTGACTTGCAGATGTGAATCATCAA
TCTTTGAACGCACATTGCGCGGTATGGTATTCCGTACCGCACGGATGGAAGAGCGTGTTC
CCTTTGGGATCGCACTGCTTTCTTGAAATGAATTTATTATCTCAATATCATTTATTTCAC
CTCTTTCATCCGAGATTACCCGCTGAACTTAAGCATATCAATAAGCGGAGGAAAAGAAAC
CAACAGGGATTGCCTCAGTAACGGCGAGTGAAGCGGCAAAAGCTCAAATTTGAAACCCTC
GGGATTGTAATTTGAAGATTTGGCATTGGAGAAAGCTAACCCAAGTTACTTGGAATAGTA
CGTCATAGAGGGTGACAACCCCGTCTGGCTAACCGTTCTCCATGTATTGCCTTATCAAAG
AGTCGAGTTGTTTGGGAATGCAGCTCAAAGTGGGTGGTAAACTCCATCTAAAGCTAAATA
CTGGTGAGAGACCGATAGCGAACAAGTACTGTGAAGGAAAGGTGAAAAGAACTTTGAAAA
GAGAGTGAAATAGTATGTGAAATTGTTGATAGGGAAGGAAATGAGCGGAGAGTGGTTGAG
GTTTCAGCCTCCCTTTGGGGTGGTGTATTGCCGACGCCGAGTCATTGTCCGCGAGACGAG
AAAAACAAACGGGTTGCATTCATGCTTCTCACCTTTTTCTCCCACTGCAGTCAACGACAT
AATCCGCCCATTTCACCCGTCTTGAAACACGGACC
>E02_5_3589379_3590253
TCCGTAGGTGAACCTGCGGAAGGATCATTATTGATACACATTACTTTTGTGAAATATTAT
TATGTTAAAGAATCATCCAATCAAATTATAACTATCAACAACGGATCTCTTGGCTCTCAC
ATCGATGAAGAACGCAGCGAACCGCGATATTTTTTGTGACTTGCAGATGTGAATCATCAA
TCTTTGAACGCACATTGCGCGGTATGGTATTCCGTACCGCACGGATGGAAGAGCGTGTTC
CCTTTGGGATCGCACTGCTTTCTTGAAATGAATTTATTACTTCAATATCATTTATTTCAC
CTCTTTCATCCGAGATTACCCGCTGAACTTAAGCATATCAATAAGCGGAGGAAAAGAAAC
CAACAGGGATTGCCTCAGTAACGGCGAGTGAAGCGGCAAAAGCTCAAATTTGAAACCCTC
GGGATTGTAATTTGAAGATTTGGCATTGGAGAAAGCTAACCCAAGTTACTTGGAATAGTA
CGTCATAGAGGGTGACAACCCCGTCTGGCTAACCGTTCTCCATGTATTGCCTTATCAAAG
AGTCGAGTTGTTTGGGAATGCAGCTCAAAGTGGGTGGTAAACTCCATCTAAAGCTAAATA
CTGGTGAGAGACCGATAGCGAACAAGTACTGTGAAGGAAAGGTGAAAAGAACTTTGAAAA
GAGAGTGAAATAGTATGTGAAATTGTTGATAGGGAAGGAAATGAGCGGAGAGTGGTTGAG
GTTTCAGCCTCCCTTTGGGGTGGTGTATTGCCGACGCCGAGTCATTGTCCGCGAGACGAG
AAAAACAAACGGGTTGCATTCATGCTTCTCACCTTTTTCTCCCACTGCAGTCAACGACAT
AATCCGCCCATTTCACCCGTCTTGAAACACGGACC
>E02_1_4816098_4816971
TCCGTAGGTGAACCTGCGGAAGGATCATTATTGATACACATTACTTTTGTGAATTATTAC
TATTTTAAAGAATCATCCAATCAAATTATAACTATCAACAACGGATCTCTTGGCTCTCAC
ATCGATGAAGAACGCAGCGAACCGCGATATTTTTTGTGACTTGCAGATGTGAATCATCAA
TCTTTGAACGCACATTGCGCGGTATGGTATTCCGTACCGCACGGATGGAAGAGCGTGTTC
CCTTTGGGATCGCACTGCTTTCTTGAAATGAATTTATTATCTCAATATCATTTATTTCAC
CTCTTTCATCCGAGATTACCCGCTGAACTTAAGCATATCAATAAGCGGAGGAAAAGAAAC
CAACAGGGATTGCCTCAGTAACGGCGAGTGAAGCGGCAAAAGCTCAAATTTGAAACCCTC
GGGATTGTAATTTGAAGATTTGGCATTGGAGAAAGCTAACCCAAGTTACTTGGAATAGTA
CGTCATAGAGGGTGACAACCCCGTCTGGCTAACCGTTCTCCATGTATTGCCTTATCAAAG
AGTCGAGTTGTTTGGGAATGCAGCTCAAAGTGGGTGGTAAACTCCATCTAAAGCTAAATA
CTGGTGAGAGACCGATAGCGAACAAGTACTGTGAAGGAAAGGTGAAAAGAACTTTGAAAA
GAGAGTGAAATAGTATGTGAAATTGTTGATAGGGAAGGAAATGAGCGGAGAGTGGTTGAG
GTTTCAGCCTCCCTTTGGGGTGGTGTATTGCCGACGCCGAGTCATTGTCCGCGAGACGGG
GGTTATAAACGGGTTGCATTCATGCTTCTCACCTAACCCCCCACTGCAGTCAACGACATA
ATCCGCCCATTTCACCCGTCTTGAAACACGGACC
>E02_1_4807978_4808852
TCCGTAGGTGAACCTGCGGAAGGATCATTATTGATACACATTACTTTTGTGAATTATTAC
TATTTTAAAGAATCATCCAATCAAATTATAACTATCAACAACGGATCTCTTGGCTCTCAC
ATCGATGAAGAACGCAGCGAACCGCGATATTTTTTGTGACTTGCAGATGTGAATCATCAA
TCTTTGAACGCACATTGCGCGGTATGGTATTCCGTACCGCACGGATGGAAGAGCGTGTTC
CCTTTGGGATCGCACTGCTTTCTTGAAATGAATTTATTATCTCAATATCATTTATTTCAC
CTCTTTCATCCGAGATTACCCGCTGAACTTAAGCATATCAATAAGCGGAGGAAAAGAAAC
CAACAGGGATTGCCTCAGTAACGGCGAGTGAAGCGGCAAAAGCTCAAATTTGAAACCCTC
GGGATTGTAATTTGAAGATTTGGCATTGGAGAAAGCTAACCCAAGTTACTTGGAATAGTA
CGTCATAGAGGGTGACAACCCCGTCTGGCTAACCGTTCTCCATGTATTGCCTTATCAAAG
AGTCGAGTTGTTTGGGAATGCAGCTCAAAGTGGGTGGTAAACTCCATCTAAAGCTAAATA
CTGGTGAGAGACCGATAGCGAACAAGTACTGTGAAGGAAAGGTGAAAAGAACTTTGAAAA
GAGAGTGAAATAGTATGTGAAATTGTTGATAGGGAAGGAAATGAGCGGAGAGTGGTTGAG
GTTTCAGCCTCCCTTTGGGGTGGTGTATTGCCGACGCCGAGTCATTGTCCGCGAGACGGG
GGTTATAAACGGGTTGCATTCATGCTTCTCACCTAACCCCCCCACTGCAGTCAACGACAT
AATCCGCCCATTTCACCCGTCTTGAAACACGGACC
>E02_9_2955_2090
TCCGTAGGTGAACCTGCGGAAGGATCATTATTGATACACATACTTTTGTGAAATATTATT
ATGTTAAAGAATCATCCAATCAAATTATAACTATCAACAACGGATCTCTTGGCTCTCACA
TCGATGAAGAACGCAGCGAACCGCGATATTTTTTGTGACTTGCAGATGTGAATCATCAAT
CTTTGAACGCACATTGCGCGGTATGGTATTCCGTACCGCACGGATGGAAGAGCGTGTTCC
CTTTGGGATCGCACTGCTTTCTTGAAATGAATTTATTATCTCAATATCATTTATTTCACC
TCTTTCATCCGAGATTACCCGCTGAACTTAAGCATATCAATAAGCGGAGGAAAAGAAACC
AACAGGGATTGCCTCAGTAACGGCGAGTGAAGCGGCAAAAGCTCAAATTTGAAACCCTCG
GGATTGTAATTTGAAGATTTGGCATTGGAGAAAGCTAACCCAAGTTACTTGGAATAGTAC
GTCATAGAGGGTGACAACCCCGTCTGGCTAACCGTTCTCCATGTATTGCCTTATCAAAGA
GTCGAGTTGTTTGGGAATGCAGCTCAAAGTGGGTGGTAAACTCCATCTAAAGCTAAATAC
TGGTGAGAGACCGATAGCGAACAAGTACTGTGAAGGAAGGTGAAAAGAACTTTGAAAAGA
GAGTGAAATAGTATGTGAAATTGTTGATAGGGAAGGAAATGAGCGGAGAGTGGTTGAGGT
TTCAGCTGTCCCTTTGGGAGGTGTATTGCCAGCCGAGTCATTGTCCGCGAGACGGGGTAT
AAACGGGTTGCATTCTTGCTTCTCACCTACCCCCACTGCAGTCAACGACATAATCCGCCC
ATTTCACCCGTCTTGAAACACGGACC
>E02_8_1910_1063
TCCGTAGGTGAACCTGCGGAAGGATCATTACTGATACATATTACTTTTGTGAATATTACT
ATTTTAAAGCATCACAATCAAATTATAACTATCAACAACGGATCTCTTGGCTCTCACATC
GATGAAGAACGCAGCGAACCGCGATATTTTTTGTGACTTGCAGATGTGAAATCAATCTTT
GAACGCACATTGCGCGGTATGGTATTCCGTACCGCACGGATGGAAGAGCGTGTTCCCTTT
GGGATCGCACTGCTTTCTTGAAATGAATTTATTATCTCAATATCATTTATTTCACCTCTT
TCATCCGAGATTACCCGCTGAACTTAAGCATATCAATAAGCGGAGGAAAAGAAAAACAGG
GATTGCCTCAGTAACGGCGAGTGAAGCGGCAAAAGCTCAAATTTGAAACCCTCGGGATTT
GAAATTTGGCATTGGAGAAAAGCTAACCCAAGTTACTTGGAATAGTACGTCATAGGGTGA
CAACCCCCTGGCTAACCGTTCTCCATGTATTGCCTTATCAAAGAGAGTTCGTTTGGGGCA
GCTCAAAGTGGGTGGAAACTCCATCTAAAGCTAAAACTGGTGAGAGACCGATAGCGAACA
AGTACTGTGAAGGAAAGGTGAAAAGAATTTGAAAAGAGAGTGAAATAGTATGTGAAATTG
TTGATAGGGAAGGAAAAAGCGGAGAGTGGTTGAGGTTTCAGCCTCCCTTTGGGGTGGTGT
ATTGCCGACGCCGAGTCATTGTCCGCGAGACGAGAAAAAACAAACGGGTTGCATTCATGC
TTCTCACCTTTCTCCCACTGCAGTCAACGACATAATCCGCCCATTTCACCCGTCTTGAAA
CACGGACC
>F05_2_3923_3043
TCCGTAGGTGAACCTGCGGAAGGATCATTATTGATACTTAGCTATTTTTGTGGAAATTAT
ATTTATCTTACAGCATCATTTATCTAAACTTACAACTATCAACAACGGATCTCTTGGCTC
TCACATCGATGAAGAACGCAGCGAACCGCGATATTTTTTGTGACTTGCAGATGTGAATCA
TCAATCTTTGAACGCACATTGCGCGGTGTGGTATTCCGCACCGCACGGATGGAAGAGCGT
GTTCCCTTTGGGATCGCACCGCTTTCTTGAAATTTATTACGATTACTTCAATTAATAATA
CTTTTCACCTCTTTCATCCGAGATTACCCGCTGAACTTAAGCATATCAATAAGCGGAGGA
AAAGAAACCAACAGGGATTGCCTCAGTAACGGCGAGTGAAGCGGCAAAAGCTCAAATTTG
AAACCCTCGGGATTGTAATTTGAAGATTTGGCATTGGAAAAAGCTAACCCAAGTTGCTTG
GAATAGTACGTCATAGAGGGTGACAACCCCGTCTGGCTAACCGTTTTCCATGTATTGCCT
TATCAAAGAGTCGAGTTGTTTGGGAATGCAGCTCAAAGTGGGTGGTAAACTCCATCTAAA
GCTAAATACTGGTGAGAGACCGATAGCGAACAAGTACTGTGAAGGAAAGGTGAAAAGAAC
TTTGAAAAGAGAGTGAAATAGTATGTGAAATTGTTGATAGGGAAGGAAATGAGTGGAGAG
TGGACGAGGTTTCAGTGCTCCCTTGGGAGCACGTACTGCCAACTCCGAGTCAACGTCAGC
GAGACGGGGTGTATAAACGGGTTTCTTCGGACTCCCACCTACTCCCCCCACTGCCGTCGT
CGACATAATCCACCCATTTCACCCGTCTTGAAACACGGACC
>F05_1_4423_3543
TCCGTAGGTGAACCTGCGGAAGGATCATTATTGATACTTAGCTATTTTTGTGGAAATTAT
ATTTATCTTACAGCATCATTTATCTAAACTTACAACTATCAACAACGGATCTCTTGGCTC
TCACATCGATGAAGAACGCAGCGAACCGCGATATTTTTTGTGACTTGCAGATGTGAATCA
TCAATCTTTGAACGCACATTGCGCGGTGTGGTATTCCGCACCGCACGGATGGAAGAGCGT
GTTCCCTTTGGGATCGCACCGCTTTCTTGAAATTTATTACGATTACTTCAATTAATAATA
CTTTTCACCTCTTTCATCCGAGATTACCCGCTGAACTTAAGCATATCAATAAGCGGAGGA
AAAGAAACCAACAGGGATTGCCTCAGTAACGGCGAGTGAAGCGGCAAAAGCTCAAATTTG
AAACCCTCGGGATTGTAATTTGAAGATTTGGCATTGGAAAAAGCTAACCCAAGTTGCTTG
GAATAGTACGTCATAGAGGGTGACAACCCCGTCTGGCTAACCGTTTTCCATGTATTGCCT
TATCAAAGAGTCGAGTTGTTTGGGAATGCAGCTCAAAGTGGGTGGTAAACTCCATCTAAA
GCTAAATACTGGTGAGAGACCGATAGCGAACAAGTACTGTGAAGGAAAGGTGAAAAGAAC
TTTGAAAAGAGAGTGAAATAGTATGTGAAATTGTTGATAGGGAAGGAAATGAGTGGAGAG
TGGACGAGGTTTCAGTGCTCCCTTGGGAGCACGTACTGCCAACTCCGAGTCAACGTCAGC
GAGACGGGGTGTATAAACGGGTTTCTTCGGACTCCCACCTACTCCCCCCACTGCCGTCGT
CGACATAATCCACCCATTTCACCCGTCTTGAAACACGGACC
>F05_1_11096_10216
TCCGTAGGTGAACCTGCGGAAGGATCATTATTGATACTTAGCTATTTTTGTGGAAATTAT
ATTTATCTTACAGCATCATTTATCTAAACTTACAACTATCAACAACGGATCTCTTGGCTC
TCACATCGATGAAGAACGCAGCGAACCGCGATATTTTTTGTGACTTGCAGATGTGAATCA
TCAATCTTTGAACGCACATTGCGCGGTGTGGTATTCCGCACCGCACGGATGGAAGAGCGT
GTTCCCTTTGGGATCGCACCGCTTTCTTGAAATTTATTACGATTACTTCAATTAATAATA
CTTTTCACCTCTTTCATCCGAGATTACCCGCTGAACTTAAGCATATCAATAAGCGGAGGA
AAAGAAACCAACAGGGATTGCCTCAGTAACGGCGAGTGAAGCGGCAAAAGCTCAAATTTG
AAACCCTCGGGATTGTAATTTGAAGATTTGGCATTGGAAAAAGCTAACCCAAGTTGCTTG
GAATAGTACGTCATAGAGGGTGACAACCCCGTCTGGCTAACCGTTTTCCATGTATTGCCT
TATCAAAGAGTCGAGTTGTTTGGGAATGCAGCTCAAAGTGGGTGGTAAACTCCATCTAAA
GCTAAATACTGGTGAGAGACCGATAGCGAACAAGTACTGTGAAGGAAAGGTGAAAAGAAC
TTTGAAAAGAGAGTGAAATAGTATGTGAAATTGTTGATAGGGAAGGAAATGAGTGGAGAG
TGGACGAGGTTTCAGTGCTCCCTTGGGAGCACGTACTGCCAACTCCGAGTCAACGTCAGC
GAGACGGGGTGTATAAACGGGTTTCTTCGGACTCCCACCTACTCCCCCCACTGCCGTCGT
CGACATAATCCACCCATTTCACCCGTCTTGAAACACGGACC
>F05_1_17790_16910
TCCGTAGGTGAACCTGCGGAAGGATCATTATTGATACTTAGCTATTTTTGTGGAAATTAT
ATTTATCTTACAGCATCATTTATCTAAACTTACAACTATCAACAACGGATCTCTTGGCTC
TCACATCGATGAAGAACGCAGCGAACCGCGATATTTTTTGTGACTTGCAGATGTGAATCA
TCAATCTTTGAACGCACATTGCGCGGTGTGGTATTCCGCACCGCACGGATGGAAGAGCGT
GTTCCCTTTGGGATCGCACCGCTTTCTTGAAATTTATTACGATTACTTCAATTAATAATA
CTTTTCACCTCTTTCATCCGAGATTACCCGCTGAACTTAAGCATATCAATAAGCGGAGGA
AAAGAAACCAACAGGGATTGCCTCAGTAACGGCGAGTGAAGCGGCAAAAGCTCAAATTTG
AAACCCTCGGGATTGTAATTTGAAGATTTGGCATTGGAAAAAGCTAACCCAAGTTGCTTG
GAATAGTACGTCATAGAGGGTGACAACCCCGTCTGGCTAACCGTTTTCCATGTATTGCCT
TATCAAAGAGTCGAGTTGTTTGGGAATGCAGCTCAAAGTGGGTGGTAAACTCCATCTAAA
GCTAAATACTGGTGAGAGACCGATAGCGAACAAGTACTGTGAAGGAAAGGTGAAAAGAAC
TTTGAAAAGAGAGTGAAATAGTATGTGAAATTGTTGATAGGGAAGGAAATGAGTGGAGAG
TGGACGAGGTTTCAGTGCTCCCTTGGGAGCACGTACTGCCAACTCCGAGTCAACGTCAGC
GAGACGGGGTGTATAAACGGGTTTCTTCGGACTCCCACCTACTCCCCCCACTGCCGTCGT
CGACATAATCCACCCATTTCACCCGTCTTGAAACACGGACC
>F05_1_24555_23675
TCCGTAGGTGAACCTGCGGAAGGATCATTATTGATACTTAGCTATTTTTGTGGAAATTAT
ATTTATCTTACAGCATCATTTATCTAAACTTACAACTATCAACAACGGATCTCTTGGCTC
TCACATCGATGAAGAACGCAGCGAACCGCGATATTTTTTGTGACTTGCAGATGTGAATCA
TCAATCTTTGAACGCACATTGCGCGGTGTGGTATTCCGCACCGCACGGATGGAAGAGCGT
GTTCCCTTTGGGATCGCACCGCTTTCTTGAAATTTATTACGATTACTTCAATTAATAATA
CTTTTCACCTCTTTCATCCGAGATTACCCGCTGAACTTAAGCATATCAATAAGCGGAGGA
AAAGAAACCAACAGGGATTGCCTCAGTAACGGCGAGTGAAGCGGCAAAAGCTCAAATTTG
AAACCCTCGGGATTGTAATTTGAAGATTTGGCATTGGAAAAAGCTAACCCAAGTTGCTTG
GAATAGTACGTCATAGAGGGTGACAACCCCGTCTGGCTAACCGTTTTCCATGTATTGCCT
TATCAAAGAGTCGAGTTGTTTGGGAATGCAGCTCAAAGTGGGTGGTAAACTCCATCTAAA
GCTAAATACTGGTGAGAGACCGATAGCGAACAAGTACTGTGAAGGAAAGGTGAAAAGAAC
TTTGAAAAGAGAGTGAAATAGTATGTGAAATTGTTGATAGGGAAGGAAATGAGTGGAGAG
TGGACGAGGTTTCAGTGCTCCCTTGGGAGCACGTACTGCCAACTCCGAGTCAACGTCAGC
GAGACGGGGTGTATAAACGGGTTTCTTCGGACTCCCACCTACTCCCCCCACTGCCGTCGT
CGACATAATCCACCCATTTCACCCGTCTTGAAACACGGACC
>F05_1_31320_30440
TCCGTAGGTGAACCTGCGGAAGGATCATTATTGATACTTAGCTATTTTTGTGGAAATTAT
ATTTATCTTACAGCATCATTTATCTAAACTTACAACTATCAACAACGGATCTCTTGGCTC
TCACATCGATGAAGAACGCAGCGAACCGCGATATTTTTTGTGACTTGCAGATGTGAATCA
TCAATCTTTGAACGCACATTGCGCGGTGTGGTATTCCGCACCGCACGGATGGAAGAGCGT
GTTCCCTTTGGGATCGCACCGCTTTCTTGAAATTTATTACGATTACTTCAATTAATAATA
CTTTTCACCTCTTTCATCCGAGATTACCCGCTGAACTTAAGCATATCAATAAGCGGAGGA
AAAGAAACCAACAGGGATTGCCTCAGTAACGGCGAGTGAAGCGGCAAAAGCTCAAATTTG
AAACCCTCGGGATTGTAATTTGAAGATTTGGCATTGGAAAAAGCTAACCCAAGTTGCTTG
GAATAGTACGTCATAGAGGGTGACAACCCCGTCTGGCTAACCGTTTTCCATGTATTGCCT
TATCAAAGAGTCGAGTTGTTTGGGAATGCAGCTCAAAGTGGGTGGTAAACTCCATCTAAA
GCTAAATACTGGTGAGAGACCGATAGCGAACAAGTACTGTGAAGGAAAGGTGAAAAGAAC
TTTGAAAAGAGAGTGAAATAGTATGTGAAATTGTTGATAGGGAAGGAAATGAGTGGAGAG
TGGACGAGGTTTCAGTGCTCCCTTGGGAGCACGTACTGCCAACTCCGAGTCAACGTCAGC
GAGACGGGGTGTATAAACGGGTTTCTTCGGACTCCCACCTACTCCCCCCACTGCCGTCGT
CGACATAATCCACCCATTTCACCCGTCTTGAAACACGGACC
>F05_1_38070_37190
TCCGTAGGTGAACCTGCGGAAGGATCATTATTGATACTTAGCTATTTTTGTGGAAATTAT
ATTTATCTTACAGCATCATTTATCTAAACTTACAACTATCAACAACGGATCTCTTGGCTC
TCACATCGATGAAGAACGCAGCGAACCGCGATATTTTTTGTGACTTGCAGATGTGAATCA
TCAATCTTTGAACGCACATTGCGCGGTGTGGTATTCCGCACCGCACGGATGGAAGAGCGT
GTTCCCTTTGGGATCGCACCGCTTTCTTGAAATTTATTACGATTACTTCAATTAATAATA
CTTTTCACCTCTTTCATCCGAGATTACCCGCTGAACTTAAGCATATCAATAAGCGGAGGA
AAAGAAACCAACAGGGATTGCCTCAGTAACGGCGAGTGAAGCGGCAAAAGCTCAAATTTG
AAACCCTCGGGATTGTAATTTGAAGATTTGGCATTGGAAAAAGCTAACCCAAGTTGCTTG
GAATAGTACGTCATAGAGGGTGACAACCCCGTCTGGCTAACCGTTTTCCATGTATTGCCT
TATCAAAGAGTCGAGTTGTTTGGGAATGCAGCTCAAAGTGGGTGGTAAACTCCATCTAAA
GCTAAATACTGGTGAGAGACCGATAGCGAACAAGTACTGTGAAGGAAAGGTGAAAAGAAC
TTTGAAAAGAGAGTGAAATAGTATGTGAAATTGTTGATAGGGAAGGAAATGAGTGGAGAG
TGGACGAGGTTTCAGTGCTCCCTTGGGAGCACGTACTGCCAACTCCGAGTCAACGTCAGC
GAGACGGGGTGTATAAACGGGTTTCTTCGGACTCCCACCTACTCCCCCCACTGCCGTCGT
CGACATAATCCACCCATTTCACCCGTCTTGAAACACGGACC
>F05_1_44742_43862
TCCGTAGGTGAACCTGCGGAAGGATCATTATTGATACTTAGCTATTTTTGTGGAAATTAT
ATTTATCTTACAGCATCATTTATCTAAACTTACAACTATCAACAACGGATCTCTTGGCTC
TCACATCGATGAAGAACGCAGCGAACCGCGATATTTTTTGTGACTTGCAGATGTGAATCA
TCAATCTTTGAACGCACATTGCGCGGTGTGGTATTCCGCACCGCACGGATGGAAGAGCGT
GTTCCCTTTGGGATCGCACCGCTTTCTTGAAATTTATTACGATTACTTCAATTAATAATA
CTTTTCACCTCTTTCATCCGAGATTACCCGCTGAACTTAAGCATATCAATAAGCGGAGGA
AAAGAAACCAACAGGGATTGCCTCAGTAACGGCGAGTGAAGCGGCAAAAGCTCAAATTTG
AAACCCTCGGGATTGTAATTTGAAGATTTGGCATTGGAAAAAGCTAACCCAAGTTGCTTG
GAATAGTACGTCATAGAGGGTGACAACCCCGTCTGGCTAACCGTTTTCCATGTATTGCCT
TATCAAAGAGTCGAGTTGTTTGGGAATGCAGCTCAAAGTGGGTGGTAAACTCCATCTAAA
GCTAAATACTGGTGAGAGACCGATAGCGAACAAGTACTGTGAAGGAAAGGTGAAAAGAAC
TTTGAAAAGAGAGTGAAATAGTATGTGAAATTGTTGATAGGGAAGGAAATGAGTGGAGAG
TGGACGAGGTTTCAGTGCTCCCTTGGGAGCACGTACTGCCAACTCCGAGTCAACGTCAGC
GAGACGGGGTGTATAAACGGGTTTCTTCGGACTCCCACCTACTCCCCCCACTGCCGTCGT
CGACATAATCCACCCATTTCACCCGTCTTGAAACACGGACC
>H10_4_3010307_3011187
TCCGTAGGTGAACCTGCGGAAGGATCATTATTGATACTTAGCTATTTTTGTGGAAATTAT
ATTTATCTTACAGCATCATTTATCTAAACTTACAACTATCAACAACGGATCTCTTGGCTC
TCACATCGATGAAGAACGCAGCGAACCGCGATATTTTTTGTGACTTGCAGATGTGAATCA
TCAATCTTTGAACGCACATTGCGCGGTGTGGTATTCCGCACCGCACGGATGGAAGAGCGT
GTTCCCTTTGGGATCGCACCGCTTTCTTGAAATTTATTACGATTACTTCAATTAATAATA
CTTTTCACCTCTTTCATCCGAGATTACCCGCTGAACTTAAGCATATCAATAAGCGGAGGA
AAAGAAACCAACAGGGATTGCCTCAGTAACGGCGAGTGAAGCGGCAAAAGCTCAAATTTG
AAACCCTCGGGATTGTAATTTGAAGATTTGGCATTGGAAAAAGCTAACCCAAGTTGCTTG
GAATAGTACGTCATAGAGGGTGACAACCCCGTCTGGCTAACCGTTTTCCATGTATTGCCT
TATCAAAGAGTCGAGTTGTTTGGGAATGCAGCTCAAAGTGGGTGGTAAACTCCATCTAAA
GCTAAATACTGGTGAGAGACCGATAGCGAACAAGTACTGTGAAGGAAAGGTGAAAAGAAC
TTTGAAAAGAGAGTGAAATAGTATGTGAAATTGTTGATAGGGAAGGAAATGAGTGGAGAG
TGGACGAGGTTTCAGTGCTCCCTTGGGAGCACGTACTGCCAACTCCGAGTCAACGTCAGC
GAGACGGGGTGTATAAACGGGTTTCTTCGGACTCCCACCTACTCCCCCCACTGCCGTCGT
CGACATAATCCACCCATTTCACCCGTCTTGAAACACGGACC
